# Supplementary material for: Increasing negative lymph node count predicts favorable OS and DSS in breast cancer with different lymph node-positive subgroups
Source: PLoS One. 2018 Mar 19;13(3):e0193784. doi: 10.1371/journal.pone.0193784 (PMC5858777; doi:10.1371/journal.pone.0193784)
Supplement: S1 File — (XLSX) [file pone.0193784.s001.xlsx]

## Sheet: Sheet1
Year of diagnosis	Age at diagnosis	Race recode (White, Black, Other)	Sex	Grade	ER Status Recode Breast Cancer (1990+)	PR Status Recode Breast Cancer (1990+)	Derived HER2 Recode (2010+)	N substage	No.of negative LNs	Derived AJCC T, 6th ed (2004+)	Survival months	Vital status recode (study cutoff used)	SEER cause-specific death classification	Type of follow-up expected
2004	18	Black	Female	Moderately differentiated; Grade II	Negative	Negative	Not 2010+ Breast	1	1	T2	26	Dead	Dead (attributable to this cancer dx)	Active follow-up
2006	19	White	Female	Poorly differentiated; Grade III	Negative	Negative	Not 2010+ Breast	1	3	T1c	17	Dead	Dead (attributable to this cancer dx)	Active follow-up
2006	19	Other (American Indian/AK Native, Asian/Pacific Islander)	Female	Unknown	Negative	Negative	Not 2010+ Breast	2	9	T2	16	Dead	Dead (attributable to this cancer dx)	Active follow-up
2010	19	White	Female	Moderately differentiated; Grade II	Positive	Positive	Negative	1	20	T2	44	Alive	Alive or dead of other cause	Active follow-up
2012	20	White	Female	Poorly differentiated; Grade III	Positive	Positive	Negative	1	2	T2	11	Alive	Alive or dead of other cause	Active follow-up
2008	20	Other (American Indian/AK Native, Asian/Pacific Islander)	Female	Undifferentiated; anaplastic; Grade IV	Negative	Negative	Not 2010+ Breast	2	11	T3	60	Alive	Alive or dead of other cause	Active follow-up
2011	20	Black	Female	Poorly differentiated; Grade III	Positive	Negative	Negative	1	13	T3	24	Alive	Alive or dead of other cause	Active follow-up
2008	20	White	Female	Poorly differentiated; Grade III	Positive	Positive	Not 2010+ Breast	1	13	T1c	66	Alive	Alive or dead of other cause	Active follow-up
2012	20	White	Female	Poorly differentiated; Grade III	Positive	Positive	Negative	3	16	T3	14	Alive	Alive or dead of other cause	Active follow-up
2010	21	Black	Female	Poorly differentiated; Grade III	Positive	Positive	Borderline	1	0	T2	41	Alive	Alive or dead of other cause	Active follow-up
2011	21	White	Female	Poorly differentiated; Grade III	Positive	Positive	Negative	1	3	T2	32	Alive	Alive or dead of other cause	Active follow-up
2011	21	White	Female	Poorly differentiated; Grade III	Positive	Positive	Positive	1	5	T2	29	Alive	Alive or dead of other cause	Active follow-up
2008	21	White	Female	Poorly differentiated; Grade III	Positive	Positive	Not 2010+ Breast	2	6	T1c	38	Dead	Dead (attributable to this cancer dx)	Active follow-up
2005	21	White	Female	Poorly differentiated; Grade III	Positive	Positive	Not 2010+ Breast	1	7	T3	105	Alive	Alive or dead of other cause	Active follow-up
2011	21	Other (American Indian/AK Native, Asian/Pacific Islander)	Female	Poorly differentiated; Grade III	Negative	Negative	Negative	2	8	T2	26	Alive	Alive or dead of other cause	Active follow-up
2008	21	White	Female	Poorly differentiated; Grade III	Positive	Positive	Not 2010+ Breast	2	8	T2	70	Alive	Alive or dead of other cause	Active follow-up
2007	21	Black	Female	Poorly differentiated; Grade III	Positive	Positive	Not 2010+ Breast	2	9	T2	80	Alive	Alive or dead of other cause	Active follow-up
2012	21	Black	Female	Poorly differentiated; Grade III	Positive	Positive	Negative	1	11	T1c	16	Alive	Alive or dead of other cause	Active follow-up
2005	21	White	Female	Poorly differentiated; Grade III	Positive	Positive	Not 2010+ Breast	1	12	T2	104	Alive	Alive or dead of other cause	Active follow-up
2012	21	White	Female	Poorly differentiated; Grade III	Positive	Positive	Negative	2	15	T2	20	Alive	Alive or dead of other cause	Active follow-up
2013	21	Other (American Indian/AK Native, Asian/Pacific Islander)	Female	Poorly differentiated; Grade III	Negative	Negative	Positive	1	16	T3	1	Alive	Alive or dead of other cause	Active follow-up
2008	21	Other (American Indian/AK Native, Asian/Pacific Islander)	Female	Poorly differentiated; Grade III	Positive	Positive	Not 2010+ Breast	1	17	T2	67	Alive	Alive or dead of other cause	Active follow-up
2012	21	Other (American Indian/AK Native, Asian/Pacific Islander)	Female	Poorly differentiated; Grade III	Positive	Positive	Positive	3	17	T2	20	Alive	Alive or dead of other cause	Active follow-up
2013	21	Other (American Indian/AK Native, Asian/Pacific Islander)	Female	Moderately differentiated; Grade II	Positive	Positive	Positive	1	18	T2	0	Alive	Alive or dead of other cause	Active follow-up
2009	21	Black	Female	Poorly differentiated; Grade III	Positive	Positive	Not 2010+ Breast	2	20	T2	37	Dead	Dead (attributable to this cancer dx)	Active follow-up
2006	21	Other (American Indian/AK Native, Asian/Pacific Islander)	Female	Moderately differentiated; Grade II	Positive	Positive	Not 2010+ Breast	1	26	T1c	88	Alive	Alive or dead of other cause	Active follow-up
2005	22	Black	Female	Poorly differentiated; Grade III	Negative	Negative	Not 2010+ Breast	3	1	T2	107	Alive	Alive or dead of other cause	Active follow-up
2006	22	White	Female	Unknown	Negative	Negative	Not 2010+ Breast	1	2	T4d	35	Dead	Dead (attributable to this cancer dx)	Active follow-up
2013	22	White	Female	Poorly differentiated; Grade III	Negative	Negative	Negative	1	2	T3	5	Alive	Alive or dead of other cause	Active follow-up
2009	22	Other (American Indian/AK Native, Asian/Pacific Islander)	Female	Poorly differentiated; Grade III	Positive	Positive	Not 2010+ Breast	1	5	T2	56	Alive	Alive or dead of other cause	Active follow-up
2010	22	White	Female	Moderately differentiated; Grade II	Positive	Positive	Negative	1	7	T2	31	Alive	Alive or dead of other cause	Active follow-up
2008	22	Black	Female	Poorly differentiated; Grade III	Negative	Negative	Not 2010+ Breast	1	10	T2	66	Alive	Alive or dead of other cause	Active follow-up
2005	22	White	Female	Poorly differentiated; Grade III	Positive	Positive	Not 2010+ Breast	1	11	T2	99	Alive	Alive or dead of other cause	Active follow-up
2008	22	Black	Female	Poorly differentiated; Grade III	Negative	Negative	Not 2010+ Breast	1	12	T2	62	Alive	Alive or dead of other cause	Active follow-up
2006	22	White	Female	Poorly differentiated; Grade III	Negative	Negative	Not 2010+ Breast	1	14	T2	84	Alive	Alive or dead of other cause	Active follow-up
2006	22	Black	Female	Poorly differentiated; Grade III	Positive	Negative	Not 2010+ Breast	1	17	T2	94	Alive	Alive or dead of other cause	Active follow-up
2013	22	White	Female	Poorly differentiated; Grade III	Positive	Negative	Negative	2	18	T2	11	Alive	Alive or dead of other cause	Active follow-up
2011	22	Black	Female	Moderately differentiated; Grade II	Positive	Positive	Negative	2	18	T2	34	Alive	Alive or dead of other cause	Active follow-up
2006	22	White	Female	Poorly differentiated; Grade III	Positive	Borderline	Not 2010+ Breast	2	20	T2	84	Alive	Alive or dead of other cause	Active follow-up
2008	22	White	Female	Poorly differentiated; Grade III	Negative	Negative	Not 2010+ Breast	1	24	T3	19	Dead	Dead (attributable to this cancer dx)	Active follow-up
2013	22	White	Female	Poorly differentiated; Grade III	Positive	Positive	Negative	1	24	T3	6	Alive	Alive or dead of other cause	Active follow-up
2013	23	White	Female	Poorly differentiated; Grade III	Positive	Positive	Negative	1	0	T2	7	Alive	Alive or dead of other cause	Active follow-up
2008	23	White	Female	Poorly differentiated; Grade III	Positive	Positive	Not 2010+ Breast	1	0	TX	68	Alive	Alive or dead of other cause	Active follow-up
2012	23	White	Female	Moderately differentiated; Grade II	Positive	Negative	Negative	1	0	T3	14	Alive	Alive or dead of other cause	Active follow-up
2008	23	Black	Female	Poorly differentiated; Grade III	Negative	Negative	Not 2010+ Breast	3	0	T4d	6	Dead	Dead (attributable to this cancer dx)	Active follow-up
2008	23	White	Female	Poorly differentiated; Grade III	Negative	Negative	Not 2010+ Breast	3	0	T2	29	Dead	Dead (attributable to this cancer dx)	Active follow-up
2012	23	White	Female	Moderately differentiated; Grade II	Positive	Positive	Negative	1	1	T1b	17	Alive	Alive or dead of other cause	Active follow-up
2013	23	White	Female	Poorly differentiated; Grade III	Positive	Positive	Positive	3	1	T4d	4	Alive	Alive or dead of other cause	Active follow-up
2009	23	White	Female	Poorly differentiated; Grade III	Positive	Positive	Not 2010+ Breast	1	4	T1b	54	Alive	Alive or dead of other cause	Active follow-up
2007	23	White	Female	Poorly differentiated; Grade III	Negative	Negative	Not 2010+ Breast	2	4	T2	73	Alive	Alive or dead of other cause	Active follow-up
2013	23	Other (American Indian/AK Native, Asian/Pacific Islander)	Female	Poorly differentiated; Grade III	Positive	Positive	Negative	3	4	T2	2	Alive	Alive or dead of other cause	Active follow-up
2013	23	White	Female	Poorly differentiated; Grade III	Positive	Negative	Positive	1	5	T2	5	Alive	Alive or dead of other cause	Active follow-up
2005	23	White	Female	Moderately differentiated; Grade II	Negative	Borderline	Not 2010+ Breast	1	5	T1c	98	Alive	Alive or dead of other cause	Active follow-up
2012	23	White	Female	Poorly differentiated; Grade III	Negative	Negative	Negative	2	5	T1a	14	Dead	Dead (attributable to this cancer dx)	Active follow-up
2012	23	White	Female	Moderately differentiated; Grade II	Positive	Positive	Positive	1	6	T2	22	Alive	Alive or dead of other cause	Active follow-up
2009	23	White	Female	Moderately differentiated; Grade II	Positive	Positive	Not 2010+ Breast	1	7	T2	51	Alive	Alive or dead of other cause	Active follow-up
2012	23	Black	Female	Poorly differentiated; Grade III	Negative	Negative	Negative	3	8	T1c	20	Alive	Alive or dead of other cause	Active follow-up
2013	23	White	Female	Poorly differentiated; Grade III	Negative	Positive	Negative	1	9	T2	10	Alive	Alive or dead of other cause	Active follow-up
2008	23	White	Female	Unknown	Negative	Negative	Not 2010+ Breast	1	9	T1c	63	Alive	Alive or dead of other cause	Active follow-up
2006	23	Black	Female	Poorly differentiated; Grade III	Positive	Positive	Not 2010+ Breast	1	10	T2	52	Dead	Dead (attributable to this cancer dx)	Active follow-up
2011	23	Black	Female	Poorly differentiated; Grade III	Positive	Positive	Positive	1	11	T2	31	Alive	Alive or dead of other cause	Active follow-up
2012	23	White	Female	Moderately differentiated; Grade II	Positive	Positive	Negative	2	11	T2	16	Alive	Alive or dead of other cause	Active follow-up
2013	23	White	Female	Poorly differentiated; Grade III	Positive	Positive	Positive	1	12	T2	4	Alive	Alive or dead of other cause	Active follow-up
2009	23	Black	Female	Moderately differentiated; Grade II	Positive	Positive	Not 2010+ Breast	2	12	T1b	51	Alive	Alive or dead of other cause	Active follow-up
2010	23	Other (American Indian/AK Native, Asian/Pacific Islander)	Female	Poorly differentiated; Grade III	Negative	Negative	Positive	1	13	T3	37	Alive	Alive or dead of other cause	Active follow-up
2012	23	Black	Female	Poorly differentiated; Grade III	Negative	Negative	Positive	1	14	T2	14	Alive	Alive or dead of other cause	Active follow-up
2006	23	White	Female	Poorly differentiated; Grade III	Positive	Positive	Not 2010+ Breast	1	15	T2	94	Alive	Alive or dead of other cause	Active follow-up
2011	23	White	Female	Poorly differentiated; Grade III	Positive	Positive	Positive	1	17	T2	25	Alive	Alive or dead of other cause	Active follow-up
2013	23	White	Female	Poorly differentiated; Grade III	Negative	Negative	Negative	3	17	T2	3	Alive	Alive or dead of other cause	Active follow-up
2011	23	Black	Female	Well differentiated; Grade I	Positive	Negative	Negative	1	18	T1c	33	Alive	Alive or dead of other cause	Active follow-up
2009	23	White	Female	Poorly differentiated; Grade III	Negative	Negative	Not 2010+ Breast	2	20	T2	18	Dead	Dead (attributable to this cancer dx)	Active follow-up
2009	23	White	Female	Poorly differentiated; Grade III	Negative	Negative	Not 2010+ Breast	1	21	T1c	55	Alive	Alive or dead of other cause	Active follow-up
2006	23	White	Female	Poorly differentiated; Grade III	Positive	Negative	Not 2010+ Breast	1	21	T3	91	Alive	Alive or dead of other cause	Active follow-up
2007	23	White	Female	Poorly differentiated; Grade III	Positive	Positive	Not 2010+ Breast	1	23	T1c	77	Alive	Alive or dead of other cause	Active follow-up
2006	23	Other (American Indian/AK Native, Asian/Pacific Islander)	Female	Poorly differentiated; Grade III	Positive	Positive	Not 2010+ Breast	1	33	T2	90	Alive	Alive or dead of other cause	Active follow-up
2008	24	Other (American Indian/AK Native, Asian/Pacific Islander)	Female	Moderately differentiated; Grade II	Positive	Positive	Not 2010+ Breast	1	0	T2	62	Alive	Alive or dead of other cause	Active follow-up
2013	24	White	Female	Moderately differentiated; Grade II	Positive	Positive	Negative	1	0	T2	2	Alive	Alive or dead of other cause	Active follow-up
2007	24	Black	Female	Poorly differentiated; Grade III	Negative	Negative	Not 2010+ Breast	2	0	T3	64	Dead	Dead (attributable to this cancer dx)	Active follow-up
2012	24	Black	Female	Poorly differentiated; Grade III	Positive	Positive	Positive	3	0	T4d	17	Alive	Alive or dead of other cause	Active follow-up
2007	24	White	Female	Poorly differentiated; Grade III	Positive	Positive	Not 2010+ Breast	1	1	T2	74	Alive	Alive or dead of other cause	Active follow-up
2010	24	White	Female	Moderately differentiated; Grade II	Positive	Positive	Negative	1	1	T2	45	Alive	Alive or dead of other cause	Active follow-up
2013	24	White	Female	Moderately differentiated; Grade II	Positive	Positive	Borderline	1	1	T2	5	Alive	Alive or dead of other cause	Active follow-up
2005	24	White	Female	Poorly differentiated; Grade III	Negative	Negative	Not 2010+ Breast	1	3	T1c	97	Alive	Alive or dead of other cause	Active follow-up
2006	24	White	Female	Poorly differentiated; Grade III	Negative	Negative	Not 2010+ Breast	1	3	T2	84	Alive	Alive or dead of other cause	Active follow-up
2008	24	White	Female	Moderately differentiated; Grade II	Positive	Positive	Not 2010+ Breast	1	3	T2	70	Alive	Alive or dead of other cause	Active follow-up
2006	24	Black	Female	Poorly differentiated; Grade III	Negative	Positive	Not 2010+ Breast	2	3	T3	58	Dead	Dead (attributable to this cancer dx)	Active follow-up
2009	24	White	Female	Poorly differentiated; Grade III	Positive	Positive	Not 2010+ Breast	1	4	T4d	42	Alive	Alive or dead of other cause	Active follow-up
2005	24	Other (American Indian/AK Native, Asian/Pacific Islander)	Female	Moderately differentiated; Grade II	Positive	Positive	Not 2010+ Breast	1	4	T2	36	Alive	Alive or dead of other cause	Active follow-up
2005	24	Other (American Indian/AK Native, Asian/Pacific Islander)	Female	Poorly differentiated; Grade III	Negative	Negative	Not 2010+ Breast	3	4	T3	17	Dead	Dead (attributable to this cancer dx)	Active follow-up
2012	24	White	Female	Poorly differentiated; Grade III	Positive	Positive	Negative	2	5	T1c	21	Alive	Alive or dead of other cause	Active follow-up
2004	24	White	Female	Poorly differentiated; Grade III	Positive	Negative	Not 2010+ Breast	2	5	T4d	109	Alive	Alive or dead of other cause	Active follow-up
2004	24	White	Female	Poorly differentiated; Grade III	Positive	Positive	Not 2010+ Breast	2	6	T2	106	Alive	Alive or dead of other cause	Active follow-up
2008	24	White	Female	Moderately differentiated; Grade II	Positive	Positive	Not 2010+ Breast	2	7	T2	63	Alive	Alive or dead of other cause	Active follow-up
2005	24	White	Female	Moderately differentiated; Grade II	Negative	Negative	Not 2010+ Breast	1	8	T1a	102	Alive	Alive or dead of other cause	Active follow-up
2006	24	White	Female	Poorly differentiated; Grade III	Positive	Positive	Not 2010+ Breast	1	8	T3	25	Dead	Dead (attributable to this cancer dx)	Active follow-up
2011	24	Black	Female	Moderately differentiated; Grade II	Positive	Positive	Positive	2	8	T1c	35	Alive	Alive or dead of other cause	Active follow-up
2006	24	White	Female	Moderately differentiated; Grade II	Positive	Positive	Not 2010+ Breast	1	9	T1c	86	Alive	Alive or dead of other cause	Active follow-up
2006	24	White	Female	Moderately differentiated; Grade II	Positive	Positive	Not 2010+ Breast	1	9	T2	32	Dead	Dead (attributable to this cancer dx)	Active follow-up
2011	24	White	Female	Moderately differentiated; Grade II	Positive	Positive	Negative	1	9	T1c	30	Alive	Alive or dead of other cause	Active follow-up
2004	24	White	Female	Moderately differentiated; Grade II	Positive	Positive	Not 2010+ Breast	1	10	T1c	108	Alive	Alive or dead of other cause	Active follow-up
2006	24	White	Female	Poorly differentiated; Grade III	Positive	Positive	Not 2010+ Breast	1	10	T1c	86	Alive	Alive or dead of other cause	Active follow-up
2008	24	White	Female	Poorly differentiated; Grade III	Negative	Negative	Not 2010+ Breast	1	10	T2	70	Alive	Alive or dead of other cause	Active follow-up
2012	24	White	Female	Poorly differentiated; Grade III	Positive	Positive	Positive	1	10	T2	21	Alive	Alive or dead of other cause	Active follow-up
2005	24	White	Female	Moderately differentiated; Grade II	Positive	Positive	Not 2010+ Breast	1	10	T2	106	Alive	Alive or dead of other cause	Active follow-up
2013	24	White	Female	Poorly differentiated; Grade III	Positive	Positive	Positive	2	10	T2	3	Alive	Alive or dead of other cause	Active follow-up
2012	24	White	Female	Poorly differentiated; Grade III	Negative	Negative	Negative	1	11	T2	17	Alive	Alive or dead of other cause	Active follow-up
2013	24	White	Female	Poorly differentiated; Grade III	Positive	Positive	Positive	1	12	T2	7	Alive	Alive or dead of other cause	Active follow-up
2012	24	White	Female	Poorly differentiated; Grade III	Positive	Positive	Positive	1	13	T2	23	Alive	Alive or dead of other cause	Active follow-up
2013	24	White	Female	Poorly differentiated; Grade III	Positive	Positive	Negative	1	13	T2	2	Alive	Alive or dead of other cause	Active follow-up
2005	24	White	Female	Moderately differentiated; Grade II	Positive	Positive	Not 2010+ Breast	2	13	T1c	88	Dead	Dead (attributable to this cancer dx)	Active follow-up
2009	24	White	Female	Well differentiated; Grade I	Positive	Negative	Not 2010+ Breast	1	14	T1b	57	Alive	Alive or dead of other cause	Active follow-up
2007	24	White	Female	Poorly differentiated; Grade III	Negative	Positive	Not 2010+ Breast	1	14	T3	43	Alive	Alive or dead of other cause	Active follow-up
2008	24	White	Female	Moderately differentiated; Grade II	Positive	Negative	Not 2010+ Breast	1	15	T1c	67	Alive	Alive or dead of other cause	Active follow-up
2012	24	White	Female	Moderately differentiated; Grade II	Positive	Positive	Negative	1	15	T2	17	Alive	Alive or dead of other cause	Active follow-up
2013	24	White	Female	Poorly differentiated; Grade III	Positive	Positive	Negative	1	15	T2	3	Alive	Alive or dead of other cause	Active follow-up
2011	24	White	Female	Moderately differentiated; Grade II	Positive	Positive	Negative	1	16	T2	29	Alive	Alive or dead of other cause	Active follow-up
2013	24	White	Female	Moderately differentiated; Grade II	Positive	Positive	Negative	2	16	T2	11	Alive	Alive or dead of other cause	Active follow-up
2010	24	Black	Female	Poorly differentiated; Grade III	Negative	Negative	Negative	1	17	T1c	36	Alive	Alive or dead of other cause	Active follow-up
2010	24	White	Female	Poorly differentiated; Grade III	Positive	Negative	Borderline	1	17	T3	45	Alive	Alive or dead of other cause	Active follow-up
2008	24	Black	Female	Moderately differentiated; Grade II	Positive	Negative	Not 2010+ Breast	1	17	T1c	69	Alive	Alive or dead of other cause	Active follow-up
2011	24	Unknown	Female	Moderately differentiated; Grade II	Positive	Positive	Negative	1	17	T2	4	Alive	Alive or dead of other cause	Active follow-up
2013	24	Black	Female	Poorly differentiated; Grade III	Positive	Positive	Negative	1	17	T2	4	Alive	Alive or dead of other cause	Active follow-up
2012	24	Black	Female	Poorly differentiated; Grade III	Positive	Positive	Negative	2	17	T2	19	Alive	Alive or dead of other cause	Active follow-up
2010	24	White	Female	Poorly differentiated; Grade III	Negative	Negative	Negative	1	19	T1b	16	Alive	Alive or dead of other cause	Active follow-up
2010	24	White	Female	Poorly differentiated; Grade III	Positive	Positive	Positive	1	19	T2	44	Alive	Alive or dead of other cause	Active follow-up
2009	24	White	Female	Poorly differentiated; Grade III	Positive	Negative	Not 2010+ Breast	1	19	T3	16	Dead	Dead (attributable to this cancer dx)	Active follow-up
2004	24	Black	Female	Moderately differentiated; Grade II	Positive	Positive	Not 2010+ Breast	1	20	T2	49	Dead	Dead (attributable to this cancer dx)	Active follow-up
2011	24	White	Female	Poorly differentiated; Grade III	Negative	Negative	Negative	1	20	T2	29	Alive	Alive or dead of other cause	Active follow-up
2005	24	White	Female	Poorly differentiated; Grade III	Negative	Negative	Not 2010+ Breast	2	20	T1c	99	Alive	Alive or dead of other cause	Active follow-up
2011	24	White	Female	Poorly differentiated; Grade III	Positive	Positive	Positive	2	20	T4b	16	Dead	Dead (attributable to this cancer dx)	Active follow-up
2012	24	Black	Female	Poorly differentiated; Grade III	Negative	Negative	Negative	2	21	T2	15	Alive	Alive or dead of other cause	Active follow-up
2010	24	White	Female	Poorly differentiated; Grade III	Positive	Negative	Negative	1	23	T1c	45	Alive	Alive or dead of other cause	Active follow-up
2010	24	White	Female	Unknown	Positive	Negative	Negative	2	24	T2	40	Alive	Alive or dead of other cause	Active follow-up
2007	24	White	Female	Moderately differentiated; Grade II	Positive	Positive	Not 2010+ Breast	1	27	T1c	83	Alive	Alive or dead of other cause	Active follow-up
2004	24	White	Female	Well differentiated; Grade I	Positive	Positive	Not 2010+ Breast	1	31	T2	115	Alive	Alive or dead of other cause	Active follow-up
2008	25	Other (American Indian/AK Native, Asian/Pacific Islander)	Female	Moderately differentiated; Grade II	Positive	Positive	Not 2010+ Breast	1	0	T1c	70	Alive	Alive or dead of other cause	Active follow-up
2008	25	White	Female	Poorly differentiated; Grade III	Positive	Positive	Not 2010+ Breast	1	0	T2	62	Alive	Alive or dead of other cause	Active follow-up
2011	25	Other (American Indian/AK Native, Asian/Pacific Islander)	Female	Moderately differentiated; Grade II	Positive	Negative	Positive	1	0	T2	24	Alive	Alive or dead of other cause	Active follow-up
2012	25	White	Female	Moderately differentiated; Grade II	Positive	Positive	Negative	1	0	T1c	12	Alive	Alive or dead of other cause	Active follow-up
2006	25	White	Female	Poorly differentiated; Grade III	Positive	Positive	Not 2010+ Breast	2	0	T2	86	Alive	Alive or dead of other cause	Active follow-up
2009	25	Black	Female	Poorly differentiated; Grade III	Negative	Negative	Not 2010+ Breast	3	0	T2	31	Dead	Dead (attributable to this cancer dx)	Active follow-up
2013	25	White	Female	Poorly differentiated; Grade III	Negative	Negative	Negative	1	1	T4a	9	Alive	Alive or dead of other cause	Active follow-up
2008	25	White	Female	Moderately differentiated; Grade II	Negative	Negative	Not 2010+ Breast	1	1	T1c	70	Alive	Alive or dead of other cause	Active follow-up
2005	25	Black	Female	Poorly differentiated; Grade III	Unknown	Unknown	Not 2010+ Breast	1	1	T3	43	Alive	Alive or dead of other cause	Active follow-up
2010	25	White	Female	Poorly differentiated; Grade III	Positive	Negative	Negative	1	2	T1c	38	Alive	Alive or dead of other cause	Active follow-up
2006	25	Other (American Indian/AK Native, Asian/Pacific Islander)	Female	Well differentiated; Grade I	Positive	Positive	Not 2010+ Breast	3	2	T2	84	Alive	Alive or dead of other cause	Active follow-up
2004	25	Black	Female	Poorly differentiated; Grade III	Positive	Negative	Not 2010+ Breast	1	3	T2	74	Dead	Dead (attributable to this cancer dx)	Active follow-up
2007	25	White	Female	Poorly differentiated; Grade III	Negative	Negative	Not 2010+ Breast	2	3	T4b	70	Dead	Dead (attributable to this cancer dx)	Active follow-up
2008	25	Black	Female	Poorly differentiated; Grade III	Positive	Positive	Not 2010+ Breast	3	3	T3	22	Alive	Alive or dead of other cause	Active follow-up
2011	25	White	Female	Poorly differentiated; Grade III	Positive	Positive	Negative	1	4	T2	35	Alive	Alive or dead of other cause	Active follow-up
2009	25	White	Female	Poorly differentiated; Grade III	Negative	Positive	Not 2010+ Breast	1	4	T2	52	Alive	Alive or dead of other cause	Active follow-up
2008	25	White	Female	Poorly differentiated; Grade III	Negative	Negative	Not 2010+ Breast	1	4	T2	24	Dead	Dead (attributable to this cancer dx)	Active follow-up
2013	25	White	Female	Moderately differentiated; Grade II	Positive	Positive	Negative	1	4	T3	11	Alive	Alive or dead of other cause	Active follow-up
2013	25	White	Female	Poorly differentiated; Grade III	Positive	Negative	Positive	2	4	T2	11	Alive	Alive or dead of other cause	Active follow-up
2009	25	Black	Female	Undifferentiated; anaplastic; Grade IV	Positive	Positive	Not 2010+ Breast	1	5	T3	48	Alive	Alive or dead of other cause	Active follow-up
2011	25	White	Female	Poorly differentiated; Grade III	Positive	Positive	Positive	1	5	T1c	28	Alive	Alive or dead of other cause	Active follow-up
2007	25	White	Female	Poorly differentiated; Grade III	Negative	Negative	Not 2010+ Breast	1	5	T2	78	Alive	Alive or dead of other cause	Active follow-up
2005	25	White	Female	Moderately differentiated; Grade II	Positive	Positive	Not 2010+ Breast	1	5	T3	105	Alive	Alive or dead of other cause	Active follow-up
2013	25	White	Female	Poorly differentiated; Grade III	Positive	Negative	Negative	1	6	T1b	2	Alive	Alive or dead of other cause	Active follow-up
2006	25	White	Female	Well differentiated; Grade I	Positive	Positive	Not 2010+ Breast	1	6	T1c	92	Alive	Alive or dead of other cause	Active follow-up
2008	25	White	Female	Poorly differentiated; Grade III	Positive	Positive	Not 2010+ Breast	1	6	T2	63	Alive	Alive or dead of other cause	Active follow-up
2009	25	White	Female	Poorly differentiated; Grade III	Positive	Positive	Not 2010+ Breast	1	6	T2	58	Alive	Alive or dead of other cause	Active follow-up
2004	25	White	Female	Poorly differentiated; Grade III	Positive	Positive	Not 2010+ Breast	1	6	T1c	113	Alive	Alive or dead of other cause	Active follow-up
2007	25	White	Female	Poorly differentiated; Grade III	Negative	Negative	Not 2010+ Breast	1	6	T1c	58	Dead	Alive or dead of other cause	Active follow-up
2010	25	White	Female	Moderately differentiated; Grade II	Positive	Positive	Negative	2	6	T2	43	Alive	Alive or dead of other cause	Active follow-up
2009	25	Black	Female	Moderately differentiated; Grade II	Positive	Positive	Not 2010+ Breast	2	6	T4d	44	Dead	Dead (attributable to this cancer dx)	Active follow-up
2006	25	White	Female	Poorly differentiated; Grade III	Positive	Positive	Not 2010+ Breast	2	6	T1c	59	Dead	Dead (attributable to this cancer dx)	Active follow-up
2007	25	White	Female	Poorly differentiated; Grade III	Positive	Positive	Not 2010+ Breast	1	7	T4d	47	Dead	Dead (attributable to this cancer dx)	Active follow-up
2009	25	Other (American Indian/AK Native, Asian/Pacific Islander)	Female	Poorly differentiated; Grade III	Positive	Positive	Not 2010+ Breast	2	7	T2	49	Alive	Alive or dead of other cause	Active follow-up
2013	25	Black	Female	Moderately differentiated; Grade II	Positive	Positive	Negative	2	7	T3	4	Alive	Alive or dead of other cause	Active follow-up
2004	25	Black	Female	Poorly differentiated; Grade III	Positive	Positive	Not 2010+ Breast	3	7	T4d	59	Dead	Dead (attributable to this cancer dx)	Active follow-up
2008	25	White	Female	Moderately differentiated; Grade II	Positive	Positive	Not 2010+ Breast	1	8	T2	65	Alive	Alive or dead of other cause	Active follow-up
2004	25	White	Female	Poorly differentiated; Grade III	Positive	Positive	Not 2010+ Breast	2	8	T2	115	Alive	Alive or dead of other cause	Active follow-up
2005	25	White	Female	Moderately differentiated; Grade II	Positive	Positive	Not 2010+ Breast	2	8	T1c	103	Alive	Alive or dead of other cause	Active follow-up
2004	25	Black	Female	Unknown	Negative	Negative	Not 2010+ Breast	2	8	TX	59	Dead	Dead (attributable to this cancer dx)	Active follow-up
2004	25	White	Female	Poorly differentiated; Grade III	Positive	Positive	Not 2010+ Breast	3	8	T2	32	Dead	Dead (attributable to this cancer dx)	Active follow-up
2013	25	White	Female	Poorly differentiated; Grade III	Positive	Positive	Negative	3	8	T1c	6	Alive	Alive or dead of other cause	Active follow-up
2012	25	Black	Female	Poorly differentiated; Grade III	Positive	Positive	Positive	1	9	T1b	23	Alive	Alive or dead of other cause	Active follow-up
2004	25	Other (American Indian/AK Native, Asian/Pacific Islander)	Female	Poorly differentiated; Grade III	Positive	Positive	Not 2010+ Breast	1	9	T2	109	Alive	Alive or dead of other cause	Active follow-up
2005	25	White	Female	Poorly differentiated; Grade III	Unknown	Unknown	Not 2010+ Breast	1	9	T2	101	Alive	Alive or dead of other cause	Active follow-up
2013	25	Other (American Indian/AK Native, Asian/Pacific Islander)	Female	Moderately differentiated; Grade II	Positive	Positive	Negative	2	9	T3	0	Alive	Alive or dead of other cause	Active follow-up
2009	25	White	Female	Moderately differentiated; Grade II	Positive	Positive	Not 2010+ Breast	2	9	T2	50	Alive	Alive or dead of other cause	Active follow-up
2005	25	White	Female	Poorly differentiated; Grade III	Positive	Negative	Not 2010+ Breast	3	9	T2	102	Alive	Alive or dead of other cause	Active follow-up
2009	25	Other (American Indian/AK Native, Asian/Pacific Islander)	Female	Poorly differentiated; Grade III	Negative	Negative	Not 2010+ Breast	1	10	T2	48	Alive	Alive or dead of other cause	Active follow-up
2012	25	White	Female	Moderately differentiated; Grade II	Positive	Negative	Negative	1	10	T3	19	Alive	Alive or dead of other cause	Active follow-up
2008	25	White	Female	Poorly differentiated; Grade III	Positive	Positive	Not 2010+ Breast	1	10	T1c	68	Alive	Alive or dead of other cause	Active follow-up
2011	25	White	Female	Undifferentiated; anaplastic; Grade IV	Negative	Negative	Negative	1	10	T2	17	Alive	Alive or dead of other cause	Active follow-up
2005	25	Unknown	Female	Moderately differentiated; Grade II	Positive	Negative	Not 2010+ Breast	1	10	T3	68	Dead	Dead (attributable to this cancer dx)	Active follow-up
2009	25	White	Female	Moderately differentiated; Grade II	Positive	Positive	Not 2010+ Breast	2	10	T2	58	Alive	Alive or dead of other cause	Active follow-up
2010	25	White	Female	Unknown	Positive	Positive	Positive	1	11	T2	37	Alive	Alive or dead of other cause	Active follow-up
2008	25	Other (American Indian/AK Native, Asian/Pacific Islander)	Female	Poorly differentiated; Grade III	Negative	Negative	Not 2010+ Breast	1	11	T4b	35	Dead	Dead (attributable to this cancer dx)	Active follow-up
2005	25	White	Female	Poorly differentiated; Grade III	Positive	Positive	Not 2010+ Breast	1	11	T1c	33	Alive	Alive or dead of other cause	Active follow-up
2007	25	White	Female	Poorly differentiated; Grade III	Positive	Positive	Not 2010+ Breast	2	11	T2	78	Alive	Alive or dead of other cause	Active follow-up
2010	25	White	Female	Moderately differentiated; Grade II	Positive	Positive	Negative	1	12	T1b	42	Alive	Alive or dead of other cause	Active follow-up
2007	25	White	Female	Poorly differentiated; Grade III	Positive	Positive	Not 2010+ Breast	1	12	T2	74	Alive	Alive or dead of other cause	Active follow-up
2013	25	White	Female	Well differentiated; Grade I	Positive	Positive	Negative	1	12	T2	1	Alive	Alive or dead of other cause	Active follow-up
2009	25	White	Female	Poorly differentiated; Grade III	Negative	Negative	Not 2010+ Breast	1	12	T1c	48	Alive	Alive or dead of other cause	Active follow-up
2004	25	Black	Female	Poorly differentiated; Grade III	Positive	Positive	Not 2010+ Breast	3	12	T3	48	Dead	Dead (attributable to this cancer dx)	Active follow-up
2006	25	White	Female	Poorly differentiated; Grade III	Negative	Negative	Not 2010+ Breast	1	13	TX	94	Alive	Alive or dead of other cause	Active follow-up
2008	25	Other (American Indian/AK Native, Asian/Pacific Islander)	Female	Poorly differentiated; Grade III	Negative	Negative	Not 2010+ Breast	1	13	T3	67	Alive	Alive or dead of other cause	Active follow-up
2011	25	Black	Female	Poorly differentiated; Grade III	Negative	Negative	Negative	1	14	T2	27	Dead	Dead (attributable to this cancer dx)	Active follow-up
2008	25	White	Female	Poorly differentiated; Grade III	Negative	Negative	Not 2010+ Breast	2	14	T1mic	49	Alive	Alive or dead of other cause	Active follow-up
2007	25	Black	Female	Poorly differentiated; Grade III	Positive	Negative	Not 2010+ Breast	1	15	T2	73	Alive	Alive or dead of other cause	Active follow-up
2007	25	White	Female	Poorly differentiated; Grade III	Positive	Positive	Not 2010+ Breast	1	15	T2	78	Alive	Alive or dead of other cause	Active follow-up
2009	25	Black	Female	Poorly differentiated; Grade III	Positive	Positive	Not 2010+ Breast	2	15	T2	48	Alive	Alive or dead of other cause	Active follow-up
2009	25	White	Female	Poorly differentiated; Grade III	Positive	Negative	Not 2010+ Breast	2	15	T1c	52	Alive	Alive or dead of other cause	Active follow-up
2006	25	Black	Female	Moderately differentiated; Grade II	Positive	Positive	Not 2010+ Breast	2	15	T1b	92	Alive	Alive or dead of other cause	Active follow-up
2013	25	White	Female	Poorly differentiated; Grade III	Positive	Positive	Positive	1	16	T2	4	Alive	Alive or dead of other cause	Active follow-up
2004	25	White	Female	Poorly differentiated; Grade III	Negative	Negative	Not 2010+ Breast	1	16	TX	118	Alive	Alive or dead of other cause	Active follow-up
2008	25	White	Female	Moderately differentiated; Grade II	Positive	Positive	Not 2010+ Breast	1	16	T1c	68	Alive	Alive or dead of other cause	Active follow-up
2011	25	Black	Female	Well differentiated; Grade I	Positive	Positive	Negative	1	16	T1c	25	Alive	Alive or dead of other cause	Active follow-up
2006	25	White	Female	Poorly differentiated; Grade III	Positive	Positive	Not 2010+ Breast	1	17	T1c	94	Alive	Alive or dead of other cause	Active follow-up
2005	25	White	Female	Moderately differentiated; Grade II	Negative	Negative	Not 2010+ Breast	1	17	T2	34	Dead	Dead (attributable to this cancer dx)	Active follow-up
2010	25	White	Female	Poorly differentiated; Grade III	Positive	Positive	Negative	1	17	T2	40	Alive	Alive or dead of other cause	Active follow-up
2010	25	Other (American Indian/AK Native, Asian/Pacific Islander)	Female	Poorly differentiated; Grade III	Positive	Positive	Negative	2	17	T3	39	Alive	Alive or dead of other cause	Active follow-up
2009	25	White	Female	Moderately differentiated; Grade II	Positive	Positive	Not 2010+ Breast	1	19	T2	52	Alive	Alive or dead of other cause	Active follow-up
2004	25	White	Female	Moderately differentiated; Grade II	Positive	Negative	Not 2010+ Breast	1	19	T1c	113	Alive	Alive or dead of other cause	Active follow-up
2009	25	White	Female	Moderately differentiated; Grade II	Positive	Positive	Not 2010+ Breast	1	20	T1c	57	Alive	Alive or dead of other cause	Active follow-up
2005	25	White	Female	Poorly differentiated; Grade III	Positive	Positive	Not 2010+ Breast	1	20	T2	21	Dead	Dead (attributable to this cancer dx)	Active follow-up
2008	25	White	Female	Unknown	Positive	Positive	Not 2010+ Breast	1	21	T3	48	Alive	Alive or dead of other cause	Active follow-up
2011	25	White	Female	Poorly differentiated; Grade III	Positive	Positive	Negative	1	21	T1c	24	Alive	Alive or dead of other cause	Active follow-up
2008	25	White	Female	Moderately differentiated; Grade II	Positive	Positive	Not 2010+ Breast	1	22	T1b	68	Alive	Alive or dead of other cause	Active follow-up
2005	25	White	Female	Moderately differentiated; Grade II	Negative	Negative	Not 2010+ Breast	1	22	T2	68	Alive	Alive or dead of other cause	Active follow-up
2008	25	White	Female	Moderately differentiated; Grade II	Negative	Negative	Not 2010+ Breast	1	23	T2	61	Alive	Alive or dead of other cause	Active follow-up
2013	25	White	Female	Poorly differentiated; Grade III	Negative	Negative	Negative	1	25	T4d	0	Alive	Alive or dead of other cause	Active follow-up
2011	25	Other (American Indian/AK Native, Asian/Pacific Islander)	Female	Moderately differentiated; Grade II	Positive	Positive	Negative	1	25	T2	25	Alive	Alive or dead of other cause	Active follow-up
2008	25	White	Female	Undifferentiated; anaplastic; Grade IV	Positive	Negative	Not 2010+ Breast	1	25	T2	41	Dead	Dead (attributable to this cancer dx)	Active follow-up
2013	25	White	Female	Poorly differentiated; Grade III	Positive	Positive	Negative	1	27	T2	10	Alive	Alive or dead of other cause	Active follow-up
2013	25	Other (American Indian/AK Native, Asian/Pacific Islander)	Female	Poorly differentiated; Grade III	Negative	Negative	Negative	1	27	T2	0	Alive	Alive or dead of other cause	Active follow-up
2008	25	White	Female	Moderately differentiated; Grade II	Positive	Positive	Not 2010+ Breast	1	31	T3	56	Alive	Alive or dead of other cause	Active follow-up
2011	26	White	Female	Moderately differentiated; Grade II	Positive	Positive	Negative	1	0	T3	21	Dead	Dead (attributable to this cancer dx)	Active follow-up
2008	26	Other (American Indian/AK Native, Asian/Pacific Islander)	Female	Poorly differentiated; Grade III	Positive	Positive	Not 2010+ Breast	1	0	T2	61	Alive	Alive or dead of other cause	Active follow-up
2012	26	White	Female	Moderately differentiated; Grade II	Positive	Positive	Negative	1	0	T2	20	Alive	Alive or dead of other cause	Active follow-up
2006	26	White	Female	Poorly differentiated; Grade III	Positive	Negative	Not 2010+ Breast	1	0	T2	19	Alive	Alive or dead of other cause	Active follow-up
2013	26	Black	Female	Poorly differentiated; Grade III	Negative	Negative	Negative	1	0	T2	8	Alive	Alive or dead of other cause	Active follow-up
2013	26	White	Female	Moderately differentiated; Grade II	Positive	Positive	Negative	2	0	T2	4	Alive	Alive or dead of other cause	Active follow-up
2008	26	Black	Female	Poorly differentiated; Grade III	Positive	Positive	Not 2010+ Breast	2	0	TX	68	Alive	Alive or dead of other cause	Active follow-up
2010	26	White	Female	Poorly differentiated; Grade III	Positive	Positive	Negative	2	0	T2	35	Dead	Dead (attributable to this cancer dx)	Active follow-up
2006	26	White	Female	Poorly differentiated; Grade III	Positive	Positive	Not 2010+ Breast	3	0	T1c	80	Alive	Alive or dead of other cause	Active follow-up
2011	26	Other (American Indian/AK Native, Asian/Pacific Islander)	Female	Well differentiated; Grade I	Positive	Positive	Negative	1	1	T1a	26	Alive	Alive or dead of other cause	Active follow-up
2011	26	Black	Female	Moderately differentiated; Grade II	Positive	Negative	Negative	1	1	T1c	33	Alive	Alive or dead of other cause	Active follow-up
2011	26	White	Female	Poorly differentiated; Grade III	Positive	Negative	Negative	1	1	T2	26	Alive	Alive or dead of other cause	Active follow-up
2005	26	White	Female	Poorly differentiated; Grade III	Positive	Positive	Not 2010+ Breast	1	1	T2	66	Dead	Dead (attributable to this cancer dx)	Active follow-up
2013	26	White	Female	Moderately differentiated; Grade II	Positive	Positive	Negative	2	1	T1a	4	Alive	Alive or dead of other cause	Active follow-up
2006	26	Black	Female	Poorly differentiated; Grade III	Negative	Negative	Not 2010+ Breast	2	1	T2	92	Alive	Alive or dead of other cause	Active follow-up
2013	26	White	Female	Poorly differentiated; Grade III	Positive	Positive	Positive	2	1	T4b	8	Alive	Alive or dead of other cause	Active follow-up
2012	26	Other (American Indian/AK Native, Asian/Pacific Islander)	Female	Poorly differentiated; Grade III	Negative	Negative	Negative	1	2	T2	21	Alive	Alive or dead of other cause	Active follow-up
2013	26	White	Female	Moderately differentiated; Grade II	Negative	Negative	Negative	1	2	T2	9	Alive	Alive or dead of other cause	Active follow-up
2007	26	White	Female	Poorly differentiated; Grade III	Negative	Negative	Not 2010+ Breast	1	2	T1c	73	Alive	Alive or dead of other cause	Active follow-up
2012	26	White	Female	Poorly differentiated; Grade III	Positive	Positive	Positive	1	2	T2	14	Alive	Alive or dead of other cause	Active follow-up
2010	26	White	Female	Poorly differentiated; Grade III	Negative	Negative	Negative	2	2	T2	46	Alive	Alive or dead of other cause	Active follow-up
2004	26	White	Female	Poorly differentiated; Grade III	Positive	Positive	Not 2010+ Breast	2	2	T2	92	Dead	Dead (attributable to this cancer dx)	Active follow-up
2012	26	White	Female	Well differentiated; Grade I	Positive	Positive	Negative	2	2	T2	14	Alive	Alive or dead of other cause	Active follow-up
2004	26	White	Female	Poorly differentiated; Grade III	Positive	Negative	Not 2010+ Breast	2	2	T4d	83	Dead	Dead (attributable to this cancer dx)	Active follow-up
2005	26	White	Female	Moderately differentiated; Grade II	Positive	Positive	Not 2010+ Breast	1	3	T1c	97	Alive	Alive or dead of other cause	Active follow-up
2009	26	Black	Female	Poorly differentiated; Grade III	Positive	Positive	Not 2010+ Breast	1	3	T1c	50	Alive	Alive or dead of other cause	Active follow-up
2008	26	White	Female	Poorly differentiated; Grade III	Positive	Negative	Not 2010+ Breast	1	3	T2	23	Dead	Dead (attributable to this cancer dx)	Active follow-up
2007	26	Black	Female	Moderately differentiated; Grade II	Positive	Positive	Not 2010+ Breast	1	3	T2	78	Alive	Alive or dead of other cause	Active follow-up
2004	26	White	Female	Poorly differentiated; Grade III	Positive	Negative	Not 2010+ Breast	1	3	T2	61	Dead	Dead (attributable to this cancer dx)	Active follow-up
2011	26	White	Female	Moderately differentiated; Grade II	Positive	Positive	Negative	1	3	T2	28	Alive	Alive or dead of other cause	Active follow-up
2013	26	White	Female	Poorly differentiated; Grade III	Positive	Positive	Positive	1	3	T1c	7	Alive	Alive or dead of other cause	Active follow-up
2008	26	White	Female	Moderately differentiated; Grade II	Positive	Negative	Not 2010+ Breast	2	3	TX	60	Dead	Dead (attributable to this cancer dx)	Active follow-up
2011	26	Other (American Indian/AK Native, Asian/Pacific Islander)	Female	Poorly differentiated; Grade III	Negative	Negative	Positive	2	3	T2	31	Alive	Alive or dead of other cause	Active follow-up
2008	26	Black	Female	Moderately differentiated; Grade II	Positive	Borderline	Not 2010+ Breast	2	3	T3	68	Dead	Dead (attributable to this cancer dx)	Active follow-up
2005	26	Black	Female	Poorly differentiated; Grade III	Negative	Positive	Not 2010+ Breast	3	3	T3	8	Dead	Dead (attributable to this cancer dx)	Active follow-up
2011	26	White	Female	Unknown	Positive	Positive	Positive	1	4	T2	35	Alive	Alive or dead of other cause	Active follow-up
2013	26	White	Female	Poorly differentiated; Grade III	Positive	Positive	Negative	1	4	T2	3	Alive	Alive or dead of other cause	Active follow-up
2013	26	Other (American Indian/AK Native, Asian/Pacific Islander)	Female	Poorly differentiated; Grade III	Positive	Positive	Positive	1	4	T1c	10	Alive	Alive or dead of other cause	Active follow-up
2006	26	Black	Female	Moderately differentiated; Grade II	Negative	Negative	Not 2010+ Breast	1	4	TX	85	Alive	Alive or dead of other cause	Active follow-up
2010	26	White	Female	Poorly differentiated; Grade III	Positive	Positive	Positive	1	4	T1c	42	Alive	Alive or dead of other cause	Active follow-up
2008	26	White	Female	Poorly differentiated; Grade III	Positive	Negative	Not 2010+ Breast	1	4	T2	71	Alive	Alive or dead of other cause	Active follow-up
2005	26	White	Female	Well differentiated; Grade I	Positive	Positive	Not 2010+ Breast	1	4	T2	100	Alive	Alive or dead of other cause	Active follow-up
2011	26	Black	Female	Poorly differentiated; Grade III	Positive	Negative	Negative	2	4	T3	27	Alive	Alive or dead of other cause	Active follow-up
2006	26	White	Female	Moderately differentiated; Grade II	Positive	Positive	Not 2010+ Breast	3	4	T2	94	Alive	Alive or dead of other cause	Active follow-up
2006	26	Other (American Indian/AK Native, Asian/Pacific Islander)	Female	Poorly differentiated; Grade III	Negative	Negative	Not 2010+ Breast	1	5	T2	88	Alive	Alive or dead of other cause	Active follow-up
2011	26	White	Female	Poorly differentiated; Grade III	Positive	Negative	Negative	1	5	T2	30	Alive	Alive or dead of other cause	Active follow-up
2010	26	Black	Female	Poorly differentiated; Grade III	Positive	Negative	Positive	1	5	T2	37	Alive	Alive or dead of other cause	Active follow-up
2004	26	White	Female	Poorly differentiated; Grade III	Negative	Negative	Not 2010+ Breast	1	5	T1b	118	Alive	Alive or dead of other cause	Active follow-up
2004	26	White	Female	Moderately differentiated; Grade II	Positive	Positive	Not 2010+ Breast	2	5	T3	119	Alive	Alive or dead of other cause	Active follow-up
2009	26	White	Female	Moderately differentiated; Grade II	Positive	Positive	Not 2010+ Breast	2	5	T1c	53	Alive	Alive or dead of other cause	Active follow-up
2012	26	White	Female	Poorly differentiated; Grade III	Positive	Positive	Negative	2	5	T2	15	Alive	Alive or dead of other cause	Active follow-up
2008	26	White	Female	Poorly differentiated; Grade III	Positive	Positive	Not 2010+ Breast	3	5	T2	69	Alive	Alive or dead of other cause	Active follow-up
2005	26	Black	Female	Poorly differentiated; Grade III	Negative	Negative	Not 2010+ Breast	1	6	T3	38	Dead	Dead (attributable to this cancer dx)	Active follow-up
2010	26	White	Female	Poorly differentiated; Grade III	Negative	Borderline	Positive	3	6	T2	41	Alive	Alive or dead of other cause	Active follow-up
2006	26	White	Female	Poorly differentiated; Grade III	Positive	Positive	Not 2010+ Breast	3	6	T3	49	Alive	Alive or dead of other cause	Active follow-up
2006	26	Unknown	Female	Poorly differentiated; Grade III	Negative	Negative	Not 2010+ Breast	1	7	T2	36	Alive	Alive or dead of other cause	Active follow-up
2007	26	White	Female	Poorly differentiated; Grade III	Positive	Positive	Not 2010+ Breast	1	7	T3	82	Alive	Alive or dead of other cause	Active follow-up
2011	26	Black	Female	Poorly differentiated; Grade III	Positive	Positive	Negative	1	7	T3	33	Alive	Alive or dead of other cause	Active follow-up
2013	26	White	Female	Poorly differentiated; Grade III	Positive	Positive	Negative	1	7	T2	0	Alive	Alive or dead of other cause	Active follow-up
2011	26	White	Female	Poorly differentiated; Grade III	Positive	Positive	Positive	1	7	T1a	34	Alive	Alive or dead of other cause	Active follow-up
2005	26	Other (American Indian/AK Native, Asian/Pacific Islander)	Female	Poorly differentiated; Grade III	Positive	Negative	Not 2010+ Breast	2	7	T2	96	Alive	Alive or dead of other cause	Active follow-up
2008	26	White	Female	Poorly differentiated; Grade III	Positive	Positive	Not 2010+ Breast	2	7	T2	55	Dead	Dead (attributable to this cancer dx)	Active follow-up
2008	26	Black	Female	Poorly differentiated; Grade III	Positive	Positive	Not 2010+ Breast	2	7	T3	62	Alive	Alive or dead of other cause	Active follow-up
2007	26	White	Female	Moderately differentiated; Grade II	Positive	Positive	Not 2010+ Breast	1	8	T1c	37	Alive	Alive or dead of other cause	Active follow-up
2006	26	White	Female	Poorly differentiated; Grade III	Negative	Negative	Not 2010+ Breast	1	8	T1c	30	Dead	Dead (attributable to this cancer dx)	Active follow-up
2009	26	White	Female	Poorly differentiated; Grade III	Negative	Negative	Not 2010+ Breast	1	8	T1c	31	Dead	Dead (attributable to this cancer dx)	Active follow-up
2008	26	White	Female	Poorly differentiated; Grade III	Positive	Negative	Not 2010+ Breast	2	8	T1c	60	Alive	Alive or dead of other cause	Active follow-up
2007	26	White	Female	Poorly differentiated; Grade III	Negative	Negative	Not 2010+ Breast	3	8	T3	24	Dead	Dead (attributable to this cancer dx)	Active follow-up
2004	26	Black	Female	Moderately differentiated; Grade II	Positive	Positive	Not 2010+ Breast	1	9	T1c	117	Alive	Alive or dead of other cause	Active follow-up
2011	26	White	Female	Poorly differentiated; Grade III	Positive	Positive	Negative	2	9	T2	24	Alive	Alive or dead of other cause	Active follow-up
2013	26	Black	Female	Poorly differentiated; Grade III	Positive	Positive	Negative	1	10	T2	1	Alive	Alive or dead of other cause	Active follow-up
2005	26	White	Female	Poorly differentiated; Grade III	Positive	Negative	Not 2010+ Breast	1	10	T2	96	Alive	Alive or dead of other cause	Active follow-up
2007	26	White	Female	Poorly differentiated; Grade III	Positive	Positive	Not 2010+ Breast	1	10	T2	45	Dead	Dead (attributable to this cancer dx)	Active follow-up
2005	26	Black	Female	Poorly differentiated; Grade III	Negative	Negative	Not 2010+ Breast	1	10	T2	107	Alive	Alive or dead of other cause	Active follow-up
2010	26	White	Female	Poorly differentiated; Grade III	Negative	Negative	Negative	1	10	T2	40	Alive	Alive or dead of other cause	Active follow-up
2004	26	Other (American Indian/AK Native, Asian/Pacific Islander)	Female	Poorly differentiated; Grade III	Negative	Negative	Not 2010+ Breast	1	10	T1c	110	Alive	Alive or dead of other cause	Active follow-up
2006	26	White	Female	Poorly differentiated; Grade III	Positive	Positive	Not 2010+ Breast	2	10	T2	18	Dead	Dead (attributable to this cancer dx)	Active follow-up
2005	26	White	Female	Poorly differentiated; Grade III	Negative	Negative	Not 2010+ Breast	3	10	T1b	97	Alive	Alive or dead of other cause	Active follow-up
2010	26	White	Female	Poorly differentiated; Grade III	Negative	Negative	Positive	3	10	T4d	16	Dead	Dead (attributable to this cancer dx)	Active follow-up
2007	26	Black	Female	Moderately differentiated; Grade II	Negative	Negative	Not 2010+ Breast	1	11	T3	69	Alive	Alive or dead of other cause	Active follow-up
2012	26	White	Female	Poorly differentiated; Grade III	Positive	Positive	Negative	1	11	T1c	23	Alive	Alive or dead of other cause	Active follow-up
2012	26	White	Female	Poorly differentiated; Grade III	Positive	Positive	Negative	1	11	T1c	23	Alive	Alive or dead of other cause	Active follow-up
2012	26	White	Female	Poorly differentiated; Grade III	Negative	Negative	Negative	1	11	T3	21	Alive	Alive or dead of other cause	Active follow-up
2009	26	White	Female	Poorly differentiated; Grade III	Negative	Negative	Not 2010+ Breast	3	11	T1c	54	Alive	Alive or dead of other cause	Active follow-up
2009	26	Unknown	Female	Moderately differentiated; Grade II	Positive	Positive	Not 2010+ Breast	1	12	T3	51	Alive	Alive or dead of other cause	Active follow-up
2006	26	Black	Female	Poorly differentiated; Grade III	Negative	Negative	Not 2010+ Breast	1	12	T2	86	Alive	Alive or dead of other cause	Active follow-up
2008	26	White	Female	Poorly differentiated; Grade III	Positive	Positive	Not 2010+ Breast	3	12	T2	67	Alive	Alive or dead of other cause	Active follow-up
2011	26	White	Female	Moderately differentiated; Grade II	Positive	Unknown	Negative	1	13	T2	28	Alive	Alive or dead of other cause	Active follow-up
2010	26	White	Female	Poorly differentiated; Grade III	Negative	Negative	Negative	1	13	T1c	36	Alive	Alive or dead of other cause	Active follow-up
2009	26	White	Female	Poorly differentiated; Grade III	Positive	Negative	Not 2010+ Breast	2	13	T1c	58	Alive	Alive or dead of other cause	Active follow-up
2009	26	White	Female	Moderately differentiated; Grade II	Positive	Positive	Not 2010+ Breast	2	13	T2	23	Alive	Alive or dead of other cause	Active follow-up
2006	26	White	Female	Poorly differentiated; Grade III	Negative	Negative	Not 2010+ Breast	1	14	TX	93	Alive	Alive or dead of other cause	Active follow-up
2006	26	White	Female	Poorly differentiated; Grade III	Positive	Positive	Not 2010+ Breast	1	14	T2	84	Alive	Alive or dead of other cause	Active follow-up
2007	26	Black	Female	Undifferentiated; anaplastic; Grade IV	Positive	Positive	Not 2010+ Breast	1	14	T4b	81	Alive	Alive or dead of other cause	Active follow-up
2009	26	White	Female	Poorly differentiated; Grade III	Positive	Positive	Not 2010+ Breast	1	14	T1c	58	Alive	Alive or dead of other cause	Active follow-up
2008	26	White	Female	Poorly differentiated; Grade III	Positive	Positive	Not 2010+ Breast	1	14	T2	70	Alive	Alive or dead of other cause	Active follow-up
2004	26	Black	Female	Poorly differentiated; Grade III	Negative	Negative	Not 2010+ Breast	1	15	T2	118	Alive	Alive or dead of other cause	Active follow-up
2006	26	Black	Female	Moderately differentiated; Grade II	Positive	Negative	Not 2010+ Breast	1	15	T3	94	Alive	Alive or dead of other cause	Active follow-up
2011	26	White	Female	Unknown	Positive	Positive	Negative	1	15	T1c	35	Alive	Alive or dead of other cause	Active follow-up
2006	26	White	Female	Poorly differentiated; Grade III	Positive	Positive	Not 2010+ Breast	1	15	T2	32	Alive	Alive or dead of other cause	Active follow-up
2010	26	Black	Female	Moderately differentiated; Grade II	Unknown	Unknown	Unknown	1	15	T2	40	Alive	Alive or dead of other cause	Active follow-up
2004	26	White	Female	Moderately differentiated; Grade II	Positive	Negative	Not 2010+ Breast	2	15	T3	105	Alive	Alive or dead of other cause	Active follow-up
2009	26	White	Female	Moderately differentiated; Grade II	Positive	Negative	Not 2010+ Breast	1	16	T1a	42	Alive	Alive or dead of other cause	Active follow-up
2006	26	Black	Female	Moderately differentiated; Grade II	Positive	Positive	Not 2010+ Breast	2	16	T1b	90	Alive	Alive or dead of other cause	Active follow-up
2008	26	White	Female	Moderately differentiated; Grade II	Positive	Positive	Not 2010+ Breast	1	17	T1c	67	Alive	Alive or dead of other cause	Active follow-up
2008	26	White	Female	Moderately differentiated; Grade II	Positive	Positive	Not 2010+ Breast	1	17	T2	70	Alive	Alive or dead of other cause	Active follow-up
2009	26	White	Female	Undifferentiated; anaplastic; Grade IV	Negative	Negative	Not 2010+ Breast	1	18	T3	30	Dead	Dead (attributable to this cancer dx)	Active follow-up
2012	26	Black	Female	Moderately differentiated; Grade II	Positive	Positive	Negative	1	18	T2	21	Alive	Alive or dead of other cause	Active follow-up
2011	26	Other (American Indian/AK Native, Asian/Pacific Islander)	Female	Moderately differentiated; Grade II	Positive	Positive	Borderline	1	18	T2	32	Alive	Alive or dead of other cause	Active follow-up
2010	26	White	Female	Poorly differentiated; Grade III	Positive	Positive	Negative	1	18	T2	39	Alive	Alive or dead of other cause	Active follow-up
2013	26	White	Female	Poorly differentiated; Grade III	Negative	Negative	Positive	1	19	T3	0	Alive	Alive or dead of other cause	Active follow-up
2010	26	White	Female	Moderately differentiated; Grade II	Positive	Positive	Positive	1	19	T1c	47	Alive	Alive or dead of other cause	Active follow-up
2009	26	White	Female	Moderately differentiated; Grade II	Positive	Positive	Not 2010+ Breast	1	19	T2	51	Alive	Alive or dead of other cause	Active follow-up
2008	26	White	Female	Poorly differentiated; Grade III	Positive	Negative	Not 2010+ Breast	1	20	T1c	61	Alive	Alive or dead of other cause	Active follow-up
2009	26	White	Female	Undifferentiated; anaplastic; Grade IV	Negative	Negative	Not 2010+ Breast	1	20	T1c	28	Alive	Alive or dead of other cause	Active follow-up
2013	26	Black	Female	Poorly differentiated; Grade III	Positive	Negative	Negative	1	21	T1c	9	Alive	Alive or dead of other cause	Active follow-up
2004	26	Black	Female	Poorly differentiated; Grade III	Negative	Negative	Not 2010+ Breast	1	21	T2	75	Dead	Dead (attributable to this cancer dx)	Active follow-up
2006	26	White	Female	Poorly differentiated; Grade III	Positive	Positive	Not 2010+ Breast	2	21	T4b	89	Alive	Alive or dead of other cause	Active follow-up
2006	26	Black	Female	Poorly differentiated; Grade III	Negative	Negative	Not 2010+ Breast	2	21	T2	28	Dead	Dead (attributable to this cancer dx)	Active follow-up
2006	26	White	Female	Poorly differentiated; Grade III	Positive	Positive	Not 2010+ Breast	1	22	T2	89	Alive	Alive or dead of other cause	Active follow-up
2011	26	White	Female	Poorly differentiated; Grade III	Negative	Negative	Negative	2	22	T2	25	Alive	Alive or dead of other cause	Active follow-up
2006	26	White	Female	Moderately differentiated; Grade II	Negative	Positive	Not 2010+ Breast	1	23	T1c	91	Alive	Alive or dead of other cause	Active follow-up
2012	26	Other (American Indian/AK Native, Asian/Pacific Islander)	Female	Poorly differentiated; Grade III	Positive	Positive	Negative	1	23	T2	16	Alive	Alive or dead of other cause	Active follow-up
2010	26	White	Female	Poorly differentiated; Grade III	Positive	Positive	Positive	1	23	T2	47	Alive	Alive or dead of other cause	Active follow-up
2011	26	White	Female	Moderately differentiated; Grade II	Positive	Positive	Negative	1	24	T1c	31	Alive	Alive or dead of other cause	Active follow-up
2006	26	Black	Female	Poorly differentiated; Grade III	Negative	Negative	Not 2010+ Breast	1	24	T1c	84	Alive	Alive or dead of other cause	Active follow-up
2006	26	Black	Female	Unknown	Positive	Positive	Not 2010+ Breast	1	24	T3	85	Alive	Alive or dead of other cause	Active follow-up
2009	26	White	Female	Poorly differentiated; Grade III	Negative	Negative	Not 2010+ Breast	2	24	T2	59	Alive	Alive or dead of other cause	Active follow-up
2012	26	Other (American Indian/AK Native, Asian/Pacific Islander)	Female	Moderately differentiated; Grade II	Positive	Positive	Borderline	1	25	T2	18	Alive	Alive or dead of other cause	Active follow-up
2005	26	White	Female	Poorly differentiated; Grade III	Positive	Negative	Not 2010+ Breast	2	26	T4d	98	Alive	Alive or dead of other cause	Active follow-up
2010	26	White	Female	Moderately differentiated; Grade II	Positive	Positive	Unknown	1	27	T2	42	Alive	Alive or dead of other cause	Active follow-up
2007	26	White	Female	Poorly differentiated; Grade III	Positive	Positive	Not 2010+ Breast	3	31	T2	79	Alive	Alive or dead of other cause	Active follow-up
2009	26	White	Female	Well differentiated; Grade I	Positive	Positive	Not 2010+ Breast	1	36	T2	55	Alive	Alive or dead of other cause	Active follow-up
2009	26	White	Female	Poorly differentiated; Grade III	Negative	Negative	Not 2010+ Breast	1	37	T2	53	Alive	Alive or dead of other cause	Active follow-up
2010	27	Other (American Indian/AK Native, Asian/Pacific Islander)	Female	Moderately differentiated; Grade II	Positive	Positive	Negative	1	0	T1b	42	Alive	Alive or dead of other cause	Active follow-up
2012	27	White	Female	Poorly differentiated; Grade III	Negative	Negative	Negative	1	0	T2	17	Alive	Alive or dead of other cause	Active follow-up
2005	27	White	Female	Poorly differentiated; Grade III	Negative	Negative	Not 2010+ Breast	1	0	T3	33	Dead	Dead (attributable to this cancer dx)	Active follow-up
2005	27	White	Female	Moderately differentiated; Grade II	Positive	Positive	Not 2010+ Breast	1	0	T2	100	Alive	Alive or dead of other cause	Active follow-up
2009	27	White	Female	Moderately differentiated; Grade II	Positive	Positive	Not 2010+ Breast	1	0	T2	48	Alive	Alive or dead of other cause	Active follow-up
2008	27	White	Female	Poorly differentiated; Grade III	Positive	Positive	Not 2010+ Breast	1	0	T2	65	Alive	Alive or dead of other cause	Active follow-up
2005	27	White	Female	Poorly differentiated; Grade III	Positive	Positive	Not 2010+ Breast	1	0	T2	100	Alive	Alive or dead of other cause	Active follow-up
2012	27	Black	Female	Unknown	Positive	Positive	Negative	2	0	T2	22	Alive	Alive or dead of other cause	Active follow-up
2010	27	White	Female	Poorly differentiated; Grade III	Positive	Positive	Negative	2	0	T3	33	Dead	Dead (attributable to this cancer dx)	Active follow-up
2009	27	Black	Female	Poorly differentiated; Grade III	Positive	Negative	Not 2010+ Breast	2	0	T4d	52	Alive	Alive or dead of other cause	Active follow-up
2004	27	Black	Female	Poorly differentiated; Grade III	Positive	Positive	Not 2010+ Breast	3	0	T4b	46	Dead	Dead (attributable to this cancer dx)	Active follow-up
2004	27	White	Female	Moderately differentiated; Grade II	Positive	Positive	Not 2010+ Breast	3	0	T2	33	Dead	Dead (attributable to this cancer dx)	Active follow-up
2009	27	Black	Female	Undifferentiated; anaplastic; Grade IV	Negative	Negative	Not 2010+ Breast	3	0	T3	29	Dead	Dead (attributable to this cancer dx)	Active follow-up
2008	27	Other (American Indian/AK Native, Asian/Pacific Islander)	Female	Poorly differentiated; Grade III	Unknown	Unknown	Not 2010+ Breast	3	0	T2	66	Alive	Alive or dead of other cause	Active follow-up
2011	27	White	Female	Poorly differentiated; Grade III	Positive	Positive	Positive	1	1	T2	31	Alive	Alive or dead of other cause	Active follow-up
2004	27	White	Female	Moderately differentiated; Grade II	Positive	Positive	Not 2010+ Breast	1	1	T2	60	Dead	Dead (attributable to this cancer dx)	Active follow-up
2010	27	White	Female	Moderately differentiated; Grade II	Positive	Positive	Negative	1	1	T1c	40	Alive	Alive or dead of other cause	Active follow-up
2012	27	White	Female	Moderately differentiated; Grade II	Positive	Positive	Negative	1	1	T2	12	Alive	Alive or dead of other cause	Active follow-up
2006	27	White	Female	Moderately differentiated; Grade II	Negative	Negative	Not 2010+ Breast	1	1	T4b	95	Alive	Alive or dead of other cause	Active follow-up
2010	27	White	Female	Poorly differentiated; Grade III	Positive	Positive	Negative	2	1	T2	40	Dead	Dead (attributable to this cancer dx)	Active follow-up
2006	27	White	Female	Poorly differentiated; Grade III	Negative	Negative	Not 2010+ Breast	3	1	T3	12	Dead	Dead (attributable to this cancer dx)	Active follow-up
2009	27	Unknown	Female	Poorly differentiated; Grade III	Positive	Positive	Not 2010+ Breast	3	1	T2	51	Alive	Alive or dead of other cause	Active follow-up
2009	27	White	Female	Poorly differentiated; Grade III	Negative	Negative	Not 2010+ Breast	3	1	T3	27	Dead	Dead (attributable to this cancer dx)	Active follow-up
2008	27	Black	Female	Poorly differentiated; Grade III	Negative	Negative	Not 2010+ Breast	3	1	T4d	4	Alive	Alive or dead of other cause	Active follow-up
2005	27	White	Female	Moderately differentiated; Grade II	Unknown	Unknown	Not 2010+ Breast	3	1	T4b	72	Dead	Dead (attributable to this cancer dx)	Active follow-up
2005	27	Black	Female	Poorly differentiated; Grade III	Positive	Positive	Not 2010+ Breast	1	2	TX	89	Dead	Dead (attributable to this cancer dx)	Active follow-up
2004	27	White	Female	Poorly differentiated; Grade III	Positive	Positive	Not 2010+ Breast	1	2	T1a	114	Alive	Alive or dead of other cause	Active follow-up
2010	27	White	Female	Poorly differentiated; Grade III	Positive	Negative	Negative	1	2	T1c	41	Alive	Alive or dead of other cause	Active follow-up
2012	27	White	Female	Poorly differentiated; Grade III	Positive	Positive	Positive	1	2	T2	22	Alive	Alive or dead of other cause	Active follow-up
2007	27	White	Female	Moderately differentiated; Grade II	Positive	Positive	Not 2010+ Breast	1	2	TX	80	Alive	Alive or dead of other cause	Active follow-up
2008	27	Other (American Indian/AK Native, Asian/Pacific Islander)	Female	Moderately differentiated; Grade II	Positive	Positive	Not 2010+ Breast	1	2	T2	66	Alive	Alive or dead of other cause	Active follow-up
2004	27	Black	Female	Undifferentiated; anaplastic; Grade IV	Positive	Negative	Not 2010+ Breast	1	2	T2	114	Alive	Alive or dead of other cause	Active follow-up
2007	27	Other (American Indian/AK Native, Asian/Pacific Islander)	Female	Moderately differentiated; Grade II	Positive	Unknown	Not 2010+ Breast	2	2	T1b	32	Dead	Dead (attributable to this cancer dx)	Active follow-up
2008	27	White	Female	Poorly differentiated; Grade III	Unknown	Unknown	Not 2010+ Breast	2	2	T2	69	Alive	Alive or dead of other cause	Active follow-up
2008	27	Other (American Indian/AK Native, Asian/Pacific Islander)	Female	Moderately differentiated; Grade II	Positive	Positive	Not 2010+ Breast	1	3	T1c	67	Alive	Alive or dead of other cause	Active follow-up
2012	27	Black	Female	Poorly differentiated; Grade III	Positive	Positive	Positive	2	3	T3	14	Alive	Alive or dead of other cause	Active follow-up
2006	27	Black	Female	Poorly differentiated; Grade III	Positive	Positive	Not 2010+ Breast	2	3	T2	85	Alive	Alive or dead of other cause	Active follow-up
2006	27	White	Female	Poorly differentiated; Grade III	Positive	Positive	Not 2010+ Breast	2	3	T2	85	Alive	Alive or dead of other cause	Active follow-up
2007	27	White	Female	Moderately differentiated; Grade II	Positive	Positive	Not 2010+ Breast	2	3	T2	74	Alive	Alive or dead of other cause	Active follow-up
2012	27	White	Female	Unknown	Positive	Positive	Negative	2	3	T1c	14	Alive	Alive or dead of other cause	Active follow-up
2012	27	White	Female	Poorly differentiated; Grade III	Positive	Negative	Negative	1	4	T2	16	Alive	Alive or dead of other cause	Active follow-up
2005	27	White	Female	Poorly differentiated; Grade III	Positive	Positive	Not 2010+ Breast	1	4	T1c	100	Alive	Alive or dead of other cause	Active follow-up
2008	27	Other (American Indian/AK Native, Asian/Pacific Islander)	Female	Poorly differentiated; Grade III	Positive	Positive	Not 2010+ Breast	1	4	T2	63	Alive	Alive or dead of other cause	Active follow-up
2006	27	Black	Female	Unknown	Positive	Positive	Not 2010+ Breast	2	4	T1c	78	Dead	Dead (attributable to this cancer dx)	Active follow-up
2004	27	Other (American Indian/AK Native, Asian/Pacific Islander)	Female	Poorly differentiated; Grade III	Positive	Positive	Not 2010+ Breast	2	4	T4d	115	Alive	Alive or dead of other cause	Active follow-up
2010	27	White	Female	Poorly differentiated; Grade III	Negative	Negative	Negative	3	4	T3	19	Dead	Dead (attributable to this cancer dx)	Active follow-up
2008	27	White	Female	Moderately differentiated; Grade II	Positive	Positive	Not 2010+ Breast	1	5	T2	64	Alive	Alive or dead of other cause	Active follow-up
2010	27	White	Female	Poorly differentiated; Grade III	Positive	Positive	Negative	1	5	T1c	38	Alive	Alive or dead of other cause	Active follow-up
2004	27	Other (American Indian/AK Native, Asian/Pacific Islander)	Female	Moderately differentiated; Grade II	Positive	Positive	Not 2010+ Breast	2	5	T2	27	Dead	Dead (attributable to this cancer dx)	Active follow-up
2012	27	White	Female	Poorly differentiated; Grade III	Positive	Positive	Negative	2	5	T1c	16	Alive	Alive or dead of other cause	Active follow-up
2004	27	White	Female	Poorly differentiated; Grade III	Negative	Negative	Not 2010+ Breast	3	5	T1c	109	Alive	Alive or dead of other cause	Active follow-up
2005	27	Black	Female	Poorly differentiated; Grade III	Positive	Negative	Not 2010+ Breast	3	5	T3	98	Alive	Alive or dead of other cause	Active follow-up
2010	27	White	Female	Moderately differentiated; Grade II	Positive	Positive	Negative	1	6	T1c	45	Alive	Alive or dead of other cause	Active follow-up
2006	27	Black	Female	Poorly differentiated; Grade III	Negative	Negative	Not 2010+ Breast	1	6	T2	92	Alive	Alive or dead of other cause	Active follow-up
2009	27	Black	Female	Well differentiated; Grade I	Positive	Positive	Not 2010+ Breast	1	6	T1a	52	Alive	Alive or dead of other cause	Active follow-up
2007	27	Other (American Indian/AK Native, Asian/Pacific Islander)	Female	Moderately differentiated; Grade II	Positive	Negative	Not 2010+ Breast	1	6	T2	76	Alive	Alive or dead of other cause	Active follow-up
2012	27	White	Female	Poorly differentiated; Grade III	Positive	Positive	Negative	1	6	T2	22	Alive	Alive or dead of other cause	Active follow-up
2012	27	White	Female	Poorly differentiated; Grade III	Negative	Negative	Negative	2	6	T4d	15	Alive	Alive or dead of other cause	Active follow-up
2008	27	Black	Male	Poorly differentiated; Grade III	Positive	Positive	Not 2010+ Breast	1	7	T2	20	Dead	Dead (attributable to this cancer dx)	Active follow-up
2008	27	Black	Female	Undifferentiated; anaplastic; Grade IV	Positive	Positive	Not 2010+ Breast	1	7	T3	65	Alive	Alive or dead of other cause	Active follow-up
2010	27	White	Female	Poorly differentiated; Grade III	Positive	Positive	Negative	1	7	T1c	43	Alive	Alive or dead of other cause	Active follow-up
2010	27	White	Female	Moderately differentiated; Grade II	Positive	Positive	Negative	1	7	T1c	32	Alive	Alive or dead of other cause	Active follow-up
2004	27	Black	Female	Undifferentiated; anaplastic; Grade IV	Negative	Negative	Not 2010+ Breast	1	7	T1c	114	Alive	Alive or dead of other cause	Active follow-up
2004	27	White	Female	Poorly differentiated; Grade III	Positive	Positive	Not 2010+ Breast	1	7	T2	38	Dead	Dead (attributable to this cancer dx)	Active follow-up
2009	27	White	Female	Poorly differentiated; Grade III	Positive	Positive	Not 2010+ Breast	1	7	T2	56	Alive	Alive or dead of other cause	Active follow-up
2005	27	Black	Female	Poorly differentiated; Grade III	Negative	Negative	Not 2010+ Breast	2	7	T2	32	Dead	Dead (attributable to this cancer dx)	Active follow-up
2006	27	White	Female	Poorly differentiated; Grade III	Positive	Negative	Not 2010+ Breast	2	7	T2	85	Alive	Alive or dead of other cause	Active follow-up
2007	27	Black	Female	Poorly differentiated; Grade III	Negative	Negative	Not 2010+ Breast	2	7	T1b	16	Dead	Alive or dead of other cause	Active follow-up
2011	27	Black	Female	Poorly differentiated; Grade III	Positive	Positive	Negative	2	7	T3	32	Alive	Alive or dead of other cause	Active follow-up
2010	27	White	Female	Poorly differentiated; Grade III	Positive	Positive	Negative	2	7	T2	40	Alive	Alive or dead of other cause	Active follow-up
2006	27	White	Female	Poorly differentiated; Grade III	Negative	Borderline	Not 2010+ Breast	1	8	T2	93	Alive	Alive or dead of other cause	Active follow-up
2009	27	White	Female	Poorly differentiated; Grade III	Positive	Unknown	Not 2010+ Breast	1	8	T2	48	Alive	Alive or dead of other cause	Active follow-up
2004	27	Other (American Indian/AK Native, Asian/Pacific Islander)	Female	Poorly differentiated; Grade III	Negative	Negative	Not 2010+ Breast	1	8	T3	109	Alive	Alive or dead of other cause	Active follow-up
2006	27	White	Female	Poorly differentiated; Grade III	Negative	Negative	Not 2010+ Breast	1	8	T1c	13	Dead	Dead (attributable to this cancer dx)	Active follow-up
2006	27	Black	Female	Moderately differentiated; Grade II	Negative	Negative	Not 2010+ Breast	2	8	T1c	50	Dead	Dead (attributable to this cancer dx)	Active follow-up
2005	27	White	Female	Poorly differentiated; Grade III	Negative	Negative	Not 2010+ Breast	3	8	T2	100	Alive	Alive or dead of other cause	Active follow-up
2007	27	White	Female	Unknown	Positive	Negative	Not 2010+ Breast	1	9	T4d	72	Alive	Alive or dead of other cause	Active follow-up
2011	27	White	Female	Moderately differentiated; Grade II	Positive	Positive	Negative	1	9	T1c	28	Alive	Alive or dead of other cause	Active follow-up
2006	27	White	Female	Poorly differentiated; Grade III	Positive	Positive	Not 2010+ Breast	1	9	T2	92	Alive	Alive or dead of other cause	Active follow-up
2004	27	White	Female	Poorly differentiated; Grade III	Negative	Negative	Not 2010+ Breast	1	9	T2	114	Alive	Alive or dead of other cause	Active follow-up
2013	27	White	Female	Poorly differentiated; Grade III	Positive	Positive	Positive	2	9	T2	8	Alive	Alive or dead of other cause	Active follow-up
2004	27	Other (American Indian/AK Native, Asian/Pacific Islander)	Female	Undifferentiated; anaplastic; Grade IV	Positive	Positive	Not 2010+ Breast	2	9	T2	109	Alive	Alive or dead of other cause	Active follow-up
2011	27	White	Female	Moderately differentiated; Grade II	Positive	Positive	Negative	2	9	T3	26	Alive	Alive or dead of other cause	Active follow-up
2010	27	White	Female	Poorly differentiated; Grade III	Negative	Negative	Negative	1	10	T4b	47	Alive	Alive or dead of other cause	Active follow-up
2013	27	White	Female	Moderately differentiated; Grade II	Positive	Positive	Negative	1	10	T3	8	Alive	Alive or dead of other cause	Active follow-up
2004	27	White	Female	Poorly differentiated; Grade III	Positive	Positive	Not 2010+ Breast	1	10	T2	109	Alive	Alive or dead of other cause	Active follow-up
2005	27	White	Female	Poorly differentiated; Grade III	Positive	Positive	Not 2010+ Breast	2	10	T2	60	Dead	Dead (attributable to this cancer dx)	Active follow-up
2007	27	Black	Female	Poorly differentiated; Grade III	Positive	Positive	Not 2010+ Breast	2	10	T3	58	Dead	Dead (attributable to this cancer dx)	Active follow-up
2009	27	White	Female	Poorly differentiated; Grade III	Positive	Positive	Not 2010+ Breast	3	10	T2	4	Alive	Alive or dead of other cause	Active follow-up
2006	27	Black	Female	Poorly differentiated; Grade III	Positive	Negative	Not 2010+ Breast	3	10	T2	71	Dead	Dead (attributable to this cancer dx)	Active follow-up
2009	27	White	Female	Moderately differentiated; Grade II	Positive	Positive	Not 2010+ Breast	1	11	T2	48	Alive	Alive or dead of other cause	Active follow-up
2007	27	White	Female	Poorly differentiated; Grade III	Negative	Positive	Not 2010+ Breast	1	11	T2	77	Alive	Alive or dead of other cause	Active follow-up
2012	27	White	Female	Moderately differentiated; Grade II	Positive	Positive	Negative	1	11	T2	14	Alive	Alive or dead of other cause	Active follow-up
2005	27	White	Female	Poorly differentiated; Grade III	Positive	Positive	Not 2010+ Breast	1	11	T2	97	Alive	Alive or dead of other cause	Active follow-up
2009	27	White	Female	Poorly differentiated; Grade III	Positive	Negative	Not 2010+ Breast	1	11	T2	59	Alive	Alive or dead of other cause	Active follow-up
2005	27	White	Female	Poorly differentiated; Grade III	Negative	Negative	Not 2010+ Breast	1	11	T2	101	Alive	Alive or dead of other cause	Active follow-up
2004	27	Black	Female	Poorly differentiated; Grade III	Positive	Negative	Not 2010+ Breast	2	11	T3	83	Dead	Dead (attributable to this cancer dx)	Active follow-up
2005	27	Other (American Indian/AK Native, Asian/Pacific Islander)	Female	Moderately differentiated; Grade II	Positive	Positive	Not 2010+ Breast	1	12	T2	101	Alive	Alive or dead of other cause	Active follow-up
2008	27	Unknown	Female	Poorly differentiated; Grade III	Positive	Positive	Not 2010+ Breast	1	12	T2	71	Alive	Alive or dead of other cause	Active follow-up
2011	27	White	Female	Moderately differentiated; Grade II	Positive	Positive	Negative	1	12	T2	29	Alive	Alive or dead of other cause	Active follow-up
2013	27	White	Female	Poorly differentiated; Grade III	Negative	Negative	Negative	1	12	T2	2	Alive	Alive or dead of other cause	Active follow-up
2012	27	Black	Female	Poorly differentiated; Grade III	Negative	Positive	Negative	1	12	T1c	19	Alive	Alive or dead of other cause	Active follow-up
2011	27	White	Female	Moderately differentiated; Grade II	Positive	Positive	Positive	2	12	T2	27	Alive	Alive or dead of other cause	Active follow-up
2011	27	White	Female	Moderately differentiated; Grade II	Positive	Positive	Negative	2	12	T3	34	Alive	Alive or dead of other cause	Active follow-up
2005	27	Black	Female	Poorly differentiated; Grade III	Negative	Negative	Not 2010+ Breast	1	13	T4b	107	Alive	Alive or dead of other cause	Active follow-up
2013	27	White	Female	Poorly differentiated; Grade III	Positive	Positive	Negative	1	13	T2	7	Alive	Alive or dead of other cause	Active follow-up
2007	27	Black	Female	Moderately differentiated; Grade II	Positive	Positive	Not 2010+ Breast	1	14	T1c	78	Alive	Alive or dead of other cause	Active follow-up
2005	27	White	Female	Poorly differentiated; Grade III	Negative	Negative	Not 2010+ Breast	1	14	T1c	105	Alive	Alive or dead of other cause	Active follow-up
2010	27	White	Female	Poorly differentiated; Grade III	Negative	Negative	Negative	1	14	T3	36	Alive	Alive or dead of other cause	Active follow-up
2007	27	White	Female	Moderately differentiated; Grade II	Positive	Positive	Not 2010+ Breast	1	14	T1c	77	Alive	Alive or dead of other cause	Active follow-up
2009	27	Black	Female	Poorly differentiated; Grade III	Positive	Positive	Not 2010+ Breast	2	14	T2	48	Alive	Alive or dead of other cause	Active follow-up
2007	27	Black	Female	Poorly differentiated; Grade III	Negative	Positive	Not 2010+ Breast	2	14	T1c	37	Dead	Dead (attributable to this cancer dx)	Active follow-up
2013	27	White	Female	Moderately differentiated; Grade II	Positive	Positive	Negative	2	14	T2	10	Alive	Alive or dead of other cause	Active follow-up
2013	27	Unknown	Female	Moderately differentiated; Grade II	Positive	Positive	Negative	2	14	T2	7	Alive	Alive or dead of other cause	Active follow-up
2006	27	White	Female	Poorly differentiated; Grade III	Negative	Negative	Not 2010+ Breast	1	15	T2	90	Alive	Alive or dead of other cause	Active follow-up
2007	27	Other (American Indian/AK Native, Asian/Pacific Islander)	Female	Poorly differentiated; Grade III	Negative	Negative	Not 2010+ Breast	1	15	T2	60	Alive	Alive or dead of other cause	Active follow-up
2010	27	White	Female	Well differentiated; Grade I	Positive	Positive	Negative	1	15	T1b	36	Alive	Alive or dead of other cause	Active follow-up
2010	27	White	Female	Moderately differentiated; Grade II	Positive	Positive	Negative	2	15	T3	34	Dead	Dead (attributable to this cancer dx)	Active follow-up
2004	27	White	Female	Poorly differentiated; Grade III	Negative	Negative	Not 2010+ Breast	2	15	T3	111	Alive	Alive or dead of other cause	Active follow-up
2004	27	Other (American Indian/AK Native, Asian/Pacific Islander)	Female	Poorly differentiated; Grade III	Negative	Negative	Not 2010+ Breast	2	15	T4b	118	Alive	Alive or dead of other cause	Active follow-up
2007	27	White	Female	Moderately differentiated; Grade II	Positive	Positive	Not 2010+ Breast	3	15	T2	45	Dead	Dead (attributable to this cancer dx)	Active follow-up
2009	27	White	Female	Poorly differentiated; Grade III	Positive	Negative	Not 2010+ Breast	1	16	T2	49	Alive	Alive or dead of other cause	Active follow-up
2011	27	White	Female	Poorly differentiated; Grade III	Positive	Positive	Negative	1	16	T1b	26	Alive	Alive or dead of other cause	Active follow-up
2004	27	Black	Female	Poorly differentiated; Grade III	Negative	Negative	Not 2010+ Breast	1	16	T2	77	Dead	Dead (attributable to this cancer dx)	Active follow-up
2011	27	Other (American Indian/AK Native, Asian/Pacific Islander)	Female	Poorly differentiated; Grade III	Positive	Negative	Positive	1	16	T2	27	Alive	Alive or dead of other cause	Active follow-up
2004	27	Other (American Indian/AK Native, Asian/Pacific Islander)	Female	Moderately differentiated; Grade II	Positive	Positive	Not 2010+ Breast	2	16	T2	113	Alive	Alive or dead of other cause	Active follow-up
2010	27	Black	Female	Moderately differentiated; Grade II	Positive	Positive	Negative	2	16	T2	42	Alive	Alive or dead of other cause	Active follow-up
2013	27	White	Female	Poorly differentiated; Grade III	Positive	Negative	Negative	1	17	T3	11	Alive	Alive or dead of other cause	Active follow-up
2012	27	Black	Female	Poorly differentiated; Grade III	Positive	Negative	Negative	1	17	T2	17	Alive	Alive or dead of other cause	Active follow-up
2007	27	White	Female	Poorly differentiated; Grade III	Positive	Positive	Not 2010+ Breast	1	18	T2	19	Alive	Alive or dead of other cause	Active follow-up
2007	27	Other (American Indian/AK Native, Asian/Pacific Islander)	Female	Poorly differentiated; Grade III	Negative	Negative	Not 2010+ Breast	1	18	T3	66	Dead	Dead (attributable to this cancer dx)	Active follow-up
2005	27	White	Female	Poorly differentiated; Grade III	Negative	Negative	Not 2010+ Breast	1	18	T2	97	Alive	Alive or dead of other cause	Active follow-up
2009	27	Other (American Indian/AK Native, Asian/Pacific Islander)	Female	Well differentiated; Grade I	Positive	Positive	Not 2010+ Breast	2	18	T2	53	Alive	Alive or dead of other cause	Active follow-up
2004	27	White	Female	Poorly differentiated; Grade III	Negative	Negative	Not 2010+ Breast	1	19	T2	119	Alive	Alive or dead of other cause	Active follow-up
2008	27	White	Female	Moderately differentiated; Grade II	Borderline	Positive	Not 2010+ Breast	1	19	T2	63	Alive	Alive or dead of other cause	Active follow-up
2006	27	White	Female	Moderately differentiated; Grade II	Positive	Positive	Not 2010+ Breast	1	19	T3	84	Alive	Alive or dead of other cause	Active follow-up
2007	27	Other (American Indian/AK Native, Asian/Pacific Islander)	Female	Poorly differentiated; Grade III	Negative	Negative	Not 2010+ Breast	2	20	T2	26	Dead	Dead (attributable to this cancer dx)	Active follow-up
2004	27	White	Female	Poorly differentiated; Grade III	Positive	Positive	Not 2010+ Breast	1	22	T1c	119	Alive	Alive or dead of other cause	Active follow-up
2007	27	White	Female	Poorly differentiated; Grade III	Positive	Positive	Not 2010+ Breast	1	22	T2	46	Dead	Dead (attributable to this cancer dx)	Active follow-up
2013	27	Black	Female	Unknown	Positive	Positive	Negative	1	22	T3	5	Alive	Alive or dead of other cause	Active follow-up
2006	27	White	Female	Well differentiated; Grade I	Positive	Positive	Not 2010+ Breast	1	22	T1c	84	Alive	Alive or dead of other cause	Active follow-up
2011	27	White	Female	Poorly differentiated; Grade III	Positive	Positive	Negative	1	23	T2	34	Alive	Alive or dead of other cause	Active follow-up
2012	27	White	Female	Poorly differentiated; Grade III	Negative	Negative	Negative	1	24	T2	21	Alive	Alive or dead of other cause	Active follow-up
2005	27	White	Female	Poorly differentiated; Grade III	Positive	Positive	Not 2010+ Breast	2	24	T2	105	Alive	Alive or dead of other cause	Active follow-up
2012	27	Black	Female	Poorly differentiated; Grade III	Positive	Positive	Positive	1	25	T1b	17	Alive	Alive or dead of other cause	Active follow-up
2004	27	White	Female	Poorly differentiated; Grade III	Positive	Negative	Not 2010+ Breast	3	25	T1c	119	Alive	Alive or dead of other cause	Active follow-up
2010	27	White	Female	Poorly differentiated; Grade III	Negative	Positive	Negative	1	28	T3	38	Alive	Alive or dead of other cause	Active follow-up
2011	27	White	Female	Moderately differentiated; Grade II	Positive	Negative	Negative	3	28	T2	9	Alive	Alive or dead of other cause	Active follow-up
2008	27	White	Female	Unknown	Positive	Negative	Not 2010+ Breast	1	29	T4d	71	Alive	Alive or dead of other cause	Active follow-up
2012	27	White	Female	Poorly differentiated; Grade III	Negative	Negative	Positive	1	30	T2	22	Alive	Alive or dead of other cause	Active follow-up
2012	28	White	Female	Moderately differentiated; Grade II	Positive	Positive	Negative	1	0	T2	13	Alive	Alive or dead of other cause	Active follow-up
2013	28	White	Female	Poorly differentiated; Grade III	Positive	Positive	Negative	1	0	TX	2	Alive	Alive or dead of other cause	Active follow-up
2005	28	White	Female	Poorly differentiated; Grade III	Positive	Positive	Not 2010+ Breast	1	0	T1b	101	Alive	Alive or dead of other cause	Active follow-up
2013	28	Black	Female	Poorly differentiated; Grade III	Negative	Negative	Negative	1	0	T2	7	Alive	Alive or dead of other cause	Active follow-up
2004	28	White	Female	Poorly differentiated; Grade III	Borderline	Positive	Not 2010+ Breast	1	0	T1mic	110	Alive	Alive or dead of other cause	Active follow-up
2013	28	White	Female	Poorly differentiated; Grade III	Positive	Positive	Negative	1	0	T1c	9	Alive	Alive or dead of other cause	Active follow-up
2009	28	White	Female	Moderately differentiated; Grade II	Unknown	Unknown	Not 2010+ Breast	1	0	T2	33	Alive	Alive or dead of other cause	Active follow-up
2007	28	White	Female	Poorly differentiated; Grade III	Positive	Positive	Not 2010+ Breast	2	0	T1c	83	Alive	Alive or dead of other cause	Active follow-up
2006	28	White	Female	Moderately differentiated; Grade II	Negative	Negative	Not 2010+ Breast	2	0	TX	85	Alive	Alive or dead of other cause	Active follow-up
2011	28	White	Female	Poorly differentiated; Grade III	Negative	Positive	Negative	3	0	TX	24	Alive	Alive or dead of other cause	Active follow-up
2008	28	White	Female	Poorly differentiated; Grade III	Positive	Positive	Not 2010+ Breast	3	0	T3	43	Dead	Dead (attributable to this cancer dx)	Active follow-up
2009	28	White	Female	Unknown	Negative	Negative	Not 2010+ Breast	3	0	T3	11	Dead	Dead (attributable to this cancer dx)	Active follow-up
2011	28	White	Female	Well differentiated; Grade I	Positive	Positive	Negative	3	0	TX	32	Alive	Alive or dead of other cause	Active follow-up
2013	28	White	Female	Poorly differentiated; Grade III	Positive	Positive	Positive	1	1	T2	10	Alive	Alive or dead of other cause	Active follow-up
2012	28	White	Female	Moderately differentiated; Grade II	Positive	Positive	Negative	1	1	T1c	14	Alive	Alive or dead of other cause	Active follow-up
2012	28	White	Female	Poorly differentiated; Grade III	Positive	Negative	Negative	1	1	T4d	20	Alive	Alive or dead of other cause	Active follow-up
2006	28	Black	Female	Undifferentiated; anaplastic; Grade IV	Negative	Negative	Not 2010+ Breast	1	1	T1c	95	Alive	Alive or dead of other cause	Active follow-up
2012	28	White	Female	Moderately differentiated; Grade II	Negative	Negative	Negative	1	1	T3	16	Alive	Alive or dead of other cause	Active follow-up
2010	28	Black	Female	Poorly differentiated; Grade III	Negative	Negative	Negative	1	1	T1c	38	Alive	Alive or dead of other cause	Active follow-up
2005	28	White	Female	Poorly differentiated; Grade III	Positive	Positive	Not 2010+ Breast	2	1	T1c	97	Alive	Alive or dead of other cause	Active follow-up
2011	28	Black	Female	Poorly differentiated; Grade III	Positive	Positive	Negative	3	1	T3	27	Alive	Alive or dead of other cause	Active follow-up
2012	28	White	Female	Poorly differentiated; Grade III	Negative	Negative	Negative	3	1	T3	21	Alive	Alive or dead of other cause	Active follow-up
2008	28	White	Female	Poorly differentiated; Grade III	Positive	Positive	Not 2010+ Breast	3	1	T2	71	Alive	Alive or dead of other cause	Active follow-up
2011	28	White	Female	Unknown	Negative	Negative	Negative	1	2	T2	9	Dead	Dead (attributable to this cancer dx)	Active follow-up
2011	28	Black	Female	Poorly differentiated; Grade III	Negative	Negative	Positive	1	2	T1c	29	Alive	Alive or dead of other cause	Active follow-up
2011	28	Black	Female	Moderately differentiated; Grade II	Negative	Negative	Negative	1	2	T3	25	Alive	Alive or dead of other cause	Active follow-up
2012	28	White	Female	Moderately differentiated; Grade II	Positive	Positive	Positive	2	2	T2	15	Alive	Alive or dead of other cause	Active follow-up
2013	28	White	Female	Poorly differentiated; Grade III	Negative	Negative	Positive	2	2	T2	6	Alive	Alive or dead of other cause	Active follow-up
2004	28	White	Female	Poorly differentiated; Grade III	Negative	Negative	Not 2010+ Breast	2	2	T4b	8	Dead	Dead (attributable to this cancer dx)	Active follow-up
2013	28	White	Female	Poorly differentiated; Grade III	Negative	Negative	Negative	3	2	T2	2	Alive	Alive or dead of other cause	Active follow-up
2008	28	White	Female	Moderately differentiated; Grade II	Positive	Positive	Not 2010+ Breast	3	2	T1c	64	Alive	Alive or dead of other cause	Active follow-up
2006	28	Black	Female	Poorly differentiated; Grade III	Unknown	Unknown	Not 2010+ Breast	3	2	T2	61	Dead	Dead (attributable to this cancer dx)	Active follow-up
2010	28	White	Female	Poorly differentiated; Grade III	Negative	Negative	Positive	3	2	T2	5	Alive	Alive or dead of other cause	Active follow-up
2007	28	White	Female	Poorly differentiated; Grade III	Negative	Negative	Not 2010+ Breast	1	3	T2	78	Alive	Alive or dead of other cause	Active follow-up
2005	28	White	Female	Moderately differentiated; Grade II	Positive	Positive	Not 2010+ Breast	1	3	T2	104	Alive	Alive or dead of other cause	Active follow-up
2011	28	White	Female	Poorly differentiated; Grade III	Positive	Positive	Positive	1	3	T2	27	Alive	Alive or dead of other cause	Active follow-up
2012	28	Black	Female	Poorly differentiated; Grade III	Positive	Positive	Negative	1	3	T1mic	13	Alive	Alive or dead of other cause	Active follow-up
2008	28	Black	Female	Poorly differentiated; Grade III	Positive	Positive	Not 2010+ Breast	2	3	T3	69	Alive	Alive or dead of other cause	Active follow-up
2012	28	White	Female	Moderately differentiated; Grade II	Unknown	Unknown	Unknown	2	3	T2	0	Alive	Alive or dead of other cause	Active follow-up
2013	28	White	Female	Poorly differentiated; Grade III	Negative	Negative	Negative	2	3	T2	3	Alive	Alive or dead of other cause	Active follow-up
2013	28	Other (American Indian/AK Native, Asian/Pacific Islander)	Female	Moderately differentiated; Grade II	Positive	Positive	Positive	3	3	T1c	9	Alive	Alive or dead of other cause	Active follow-up
2011	28	Black	Female	Poorly differentiated; Grade III	Positive	Positive	Negative	3	3	T3	35	Alive	Alive or dead of other cause	Active follow-up
2010	28	White	Female	Well differentiated; Grade I	Positive	Positive	Negative	1	4	T1c	36	Alive	Alive or dead of other cause	Active follow-up
2007	28	White	Female	Moderately differentiated; Grade II	Positive	Positive	Not 2010+ Breast	1	4	T2	73	Alive	Alive or dead of other cause	Active follow-up
2006	28	White	Female	Moderately differentiated; Grade II	Positive	Positive	Not 2010+ Breast	1	4	T2	88	Alive	Alive or dead of other cause	Active follow-up
2004	28	White	Female	Poorly differentiated; Grade III	Positive	Positive	Not 2010+ Breast	1	4	T2	119	Alive	Alive or dead of other cause	Active follow-up
2010	28	Other (American Indian/AK Native, Asian/Pacific Islander)	Female	Poorly differentiated; Grade III	Positive	Negative	Negative	1	4	T2	43	Alive	Alive or dead of other cause	Active follow-up
2010	28	White	Female	Moderately differentiated; Grade II	Positive	Positive	Negative	1	4	T1c	43	Alive	Alive or dead of other cause	Active follow-up
2006	28	White	Female	Poorly differentiated; Grade III	Positive	Positive	Not 2010+ Breast	2	4	T2	90	Alive	Alive or dead of other cause	Active follow-up
2006	28	White	Female	Poorly differentiated; Grade III	Positive	Positive	Not 2010+ Breast	2	4	T2	84	Alive	Alive or dead of other cause	Active follow-up
2005	28	White	Female	Moderately differentiated; Grade II	Positive	Positive	Not 2010+ Breast	2	4	T3	107	Alive	Alive or dead of other cause	Active follow-up
2004	28	Other (American Indian/AK Native, Asian/Pacific Islander)	Female	Poorly differentiated; Grade III	Positive	Positive	Not 2010+ Breast	2	4	T2	85	Dead	Dead (attributable to this cancer dx)	Active follow-up
2006	28	Other (American Indian/AK Native, Asian/Pacific Islander)	Female	Poorly differentiated; Grade III	Negative	Negative	Not 2010+ Breast	3	4	T3	50	Dead	Dead (attributable to this cancer dx)	Active follow-up
2005	28	Other (American Indian/AK Native, Asian/Pacific Islander)	Female	Moderately differentiated; Grade II	Positive	Positive	Not 2010+ Breast	3	4	T2	103	Alive	Alive or dead of other cause	Active follow-up
2013	28	White	Female	Poorly differentiated; Grade III	Positive	Negative	Positive	3	4	T2	7	Alive	Alive or dead of other cause	Active follow-up
2005	28	White	Female	Poorly differentiated; Grade III	Positive	Positive	Not 2010+ Breast	3	4	T3	97	Alive	Alive or dead of other cause	Active follow-up
2006	28	White	Female	Poorly differentiated; Grade III	Positive	Positive	Not 2010+ Breast	1	5	T1c	95	Alive	Alive or dead of other cause	Active follow-up
2005	28	Black	Female	Well differentiated; Grade I	Positive	Positive	Not 2010+ Breast	1	5	T2	102	Alive	Alive or dead of other cause	Active follow-up
2013	28	White	Female	Poorly differentiated; Grade III	Negative	Negative	Negative	1	5	T2	5	Alive	Alive or dead of other cause	Active follow-up
2006	28	White	Female	Poorly differentiated; Grade III	Negative	Negative	Not 2010+ Breast	1	5	T2	15	Dead	Dead (attributable to this cancer dx)	Active follow-up
2011	28	Black	Female	Poorly differentiated; Grade III	Negative	Negative	Negative	1	5	T3	30	Alive	Alive or dead of other cause	Active follow-up
2013	28	White	Female	Poorly differentiated; Grade III	Negative	Negative	Positive	1	5	T2	6	Alive	Alive or dead of other cause	Active follow-up
2009	28	White	Female	Well differentiated; Grade I	Positive	Positive	Not 2010+ Breast	2	5	T2	48	Alive	Alive or dead of other cause	Active follow-up
2013	28	White	Female	Moderately differentiated; Grade II	Positive	Negative	Negative	2	5	T3	9	Alive	Alive or dead of other cause	Active follow-up
2012	28	White	Female	Poorly differentiated; Grade III	Negative	Negative	Negative	2	5	T3	15	Alive	Alive or dead of other cause	Active follow-up
2008	28	Black	Female	Poorly differentiated; Grade III	Negative	Negative	Not 2010+ Breast	3	5	T4b	7	Dead	Dead (attributable to this cancer dx)	Active follow-up
2013	28	White	Female	Moderately differentiated; Grade II	Positive	Positive	Negative	3	5	T1c	8	Alive	Alive or dead of other cause	Active follow-up
2007	28	Black	Female	Poorly differentiated; Grade III	Unknown	Unknown	Not 2010+ Breast	3	5	T2	83	Alive	Alive or dead of other cause	Active follow-up
2008	28	White	Female	Poorly differentiated; Grade III	Positive	Positive	Not 2010+ Breast	1	6	T2	65	Alive	Alive or dead of other cause	Active follow-up
2005	28	Black	Female	Poorly differentiated; Grade III	Positive	Positive	Not 2010+ Breast	1	6	T1c	33	Dead	Dead (attributable to this cancer dx)	Active follow-up
2009	28	White	Female	Moderately differentiated; Grade II	Positive	Positive	Not 2010+ Breast	1	6	T1b	59	Alive	Alive or dead of other cause	Active follow-up
2004	28	White	Female	Moderately differentiated; Grade II	Unknown	Unknown	Not 2010+ Breast	1	6	TX	108	Dead	Dead (attributable to this cancer dx)	Active follow-up
2012	28	White	Female	Poorly differentiated; Grade III	Positive	Positive	Positive	1	6	T2	17	Alive	Alive or dead of other cause	Active follow-up
2013	28	White	Female	Moderately differentiated; Grade II	Positive	Positive	Borderline	1	6	T2	11	Alive	Alive or dead of other cause	Active follow-up
2007	28	White	Female	Moderately differentiated; Grade II	Positive	Positive	Not 2010+ Breast	1	6	T2	76	Alive	Alive or dead of other cause	Active follow-up
2008	28	White	Female	Poorly differentiated; Grade III	Negative	Negative	Not 2010+ Breast	1	6	T2	66	Alive	Alive or dead of other cause	Active follow-up
2004	28	White	Female	Unknown	Unknown	Unknown	Not 2010+ Breast	1	6	TX	110	Alive	Alive or dead of other cause	Active follow-up
2008	28	White	Female	Poorly differentiated; Grade III	Borderline	Positive	Not 2010+ Breast	2	6	T2	69	Alive	Alive or dead of other cause	Active follow-up
2007	28	White	Female	Moderately differentiated; Grade II	Positive	Positive	Not 2010+ Breast	2	6	T3	71	Dead	Dead (attributable to this cancer dx)	Active follow-up
2010	28	White	Female	Poorly differentiated; Grade III	Negative	Negative	Negative	1	7	T3	45	Alive	Alive or dead of other cause	Active follow-up
2006	28	White	Female	Poorly differentiated; Grade III	Negative	Negative	Not 2010+ Breast	1	7	T2	89	Alive	Alive or dead of other cause	Active follow-up
2007	28	White	Female	Poorly differentiated; Grade III	Positive	Positive	Not 2010+ Breast	1	7	T3	78	Alive	Alive or dead of other cause	Active follow-up
2008	28	White	Female	Poorly differentiated; Grade III	Negative	Negative	Not 2010+ Breast	1	7	T1c	64	Alive	Alive or dead of other cause	Active follow-up
2008	28	Other (American Indian/AK Native, Asian/Pacific Islander)	Female	Moderately differentiated; Grade II	Positive	Positive	Not 2010+ Breast	1	7	T2	60	Alive	Alive or dead of other cause	Active follow-up
2013	28	Black	Female	Well differentiated; Grade I	Positive	Positive	Borderline	1	7	T1b	10	Alive	Alive or dead of other cause	Active follow-up
2005	28	Black	Female	Poorly differentiated; Grade III	Positive	Negative	Not 2010+ Breast	1	7	T2	106	Alive	Alive or dead of other cause	Active follow-up
2012	28	White	Female	Poorly differentiated; Grade III	Negative	Negative	Negative	2	7	T3	20	Alive	Alive or dead of other cause	Active follow-up
2006	28	Black	Female	Moderately differentiated; Grade II	Positive	Positive	Not 2010+ Breast	2	7	T2	90	Alive	Alive or dead of other cause	Active follow-up
2012	28	Black	Female	Poorly differentiated; Grade III	Positive	Positive	Positive	3	7	T3	16	Alive	Alive or dead of other cause	Active follow-up
2013	28	Other (American Indian/AK Native, Asian/Pacific Islander)	Female	Poorly differentiated; Grade III	Positive	Positive	Negative	1	8	T1c	0	Alive	Alive or dead of other cause	Active follow-up
2012	28	White	Female	Poorly differentiated; Grade III	Positive	Positive	Positive	1	8	T1c	21	Alive	Alive or dead of other cause	Active follow-up
2008	28	White	Female	Moderately differentiated; Grade II	Positive	Positive	Not 2010+ Breast	1	8	T1c	64	Alive	Alive or dead of other cause	Active follow-up
2013	28	Black	Female	Poorly differentiated; Grade III	Positive	Positive	Positive	1	8	T3	1	Alive	Alive or dead of other cause	Active follow-up
2010	28	White	Female	Poorly differentiated; Grade III	Negative	Negative	Positive	1	8	T1b	46	Alive	Alive or dead of other cause	Active follow-up
2009	28	White	Female	Poorly differentiated; Grade III	Positive	Positive	Not 2010+ Breast	1	8	T2	56	Alive	Alive or dead of other cause	Active follow-up
2011	28	White	Female	Moderately differentiated; Grade II	Negative	Negative	Positive	1	8	T1a	27	Alive	Alive or dead of other cause	Active follow-up
2004	28	White	Female	Poorly differentiated; Grade III	Borderline	Negative	Not 2010+ Breast	1	8	T2	113	Alive	Alive or dead of other cause	Active follow-up
2010	28	White	Female	Poorly differentiated; Grade III	Positive	Positive	Negative	2	8	T2	37	Alive	Alive or dead of other cause	Active follow-up
2005	28	White	Female	Poorly differentiated; Grade III	Positive	Positive	Not 2010+ Breast	2	8	T2	105	Alive	Alive or dead of other cause	Active follow-up
2006	28	Black	Female	Poorly differentiated; Grade III	Positive	Positive	Not 2010+ Breast	2	8	T1c	57	Dead	Dead (attributable to this cancer dx)	Active follow-up
2006	28	White	Female	Poorly differentiated; Grade III	Negative	Negative	Not 2010+ Breast	3	8	T2	93	Alive	Alive or dead of other cause	Active follow-up
2006	28	White	Female	Poorly differentiated; Grade III	Negative	Negative	Not 2010+ Breast	1	9	T2	93	Alive	Alive or dead of other cause	Active follow-up
2005	28	White	Female	Moderately differentiated; Grade II	Positive	Positive	Not 2010+ Breast	1	9	T1c	106	Alive	Alive or dead of other cause	Active follow-up
2010	28	White	Female	Poorly differentiated; Grade III	Negative	Negative	Negative	1	9	T1c	46	Alive	Alive or dead of other cause	Active follow-up
2006	28	White	Female	Poorly differentiated; Grade III	Positive	Negative	Not 2010+ Breast	2	9	T3	87	Alive	Alive or dead of other cause	Active follow-up
2005	28	White	Female	Poorly differentiated; Grade III	Unknown	Unknown	Not 2010+ Breast	3	9	T3	98	Alive	Alive or dead of other cause	Active follow-up
2009	28	Other (American Indian/AK Native, Asian/Pacific Islander)	Female	Poorly differentiated; Grade III	Positive	Positive	Not 2010+ Breast	1	10	T2	48	Dead	Dead (attributable to this cancer dx)	Active follow-up
2011	28	White	Female	Moderately differentiated; Grade II	Positive	Positive	Negative	1	10	T2	27	Alive	Alive or dead of other cause	Active follow-up
2007	28	White	Female	Moderately differentiated; Grade II	Positive	Positive	Not 2010+ Breast	1	10	T3	72	Alive	Alive or dead of other cause	Active follow-up
2005	28	White	Female	Moderately differentiated; Grade II	Positive	Positive	Not 2010+ Breast	1	10	T2	84	Dead	Dead (attributable to this cancer dx)	Active follow-up
2005	28	White	Female	Poorly differentiated; Grade III	Negative	Negative	Not 2010+ Breast	1	10	T4b	66	Alive	Alive or dead of other cause	Active follow-up
2010	28	White	Female	Poorly differentiated; Grade III	Positive	Positive	Positive	1	10	T3	38	Alive	Alive or dead of other cause	Active follow-up
2008	28	White	Female	Poorly differentiated; Grade III	Positive	Positive	Not 2010+ Breast	1	10	T2	60	Alive	Alive or dead of other cause	Active follow-up
2013	28	Black	Female	Poorly differentiated; Grade III	Positive	Positive	Positive	2	10	T2	1	Alive	Alive or dead of other cause	Active follow-up
2004	28	White	Female	Poorly differentiated; Grade III	Negative	Negative	Not 2010+ Breast	3	10	T2	115	Alive	Alive or dead of other cause	Active follow-up
2005	28	White	Female	Moderately differentiated; Grade II	Negative	Negative	Not 2010+ Breast	3	10	T2	103	Alive	Alive or dead of other cause	Active follow-up
2011	28	White	Female	Poorly differentiated; Grade III	Positive	Positive	Positive	3	10	T2	35	Alive	Alive or dead of other cause	Active follow-up
2013	28	White	Female	Poorly differentiated; Grade III	Positive	Negative	Negative	3	10	T2	0	Alive	Alive or dead of other cause	Active follow-up
2004	28	White	Female	Poorly differentiated; Grade III	Positive	Negative	Not 2010+ Breast	1	11	T1c	115	Alive	Alive or dead of other cause	Active follow-up
2004	28	White	Female	Poorly differentiated; Grade III	Positive	Positive	Not 2010+ Breast	1	11	T1c	111	Alive	Alive or dead of other cause	Active follow-up
2004	28	White	Female	Poorly differentiated; Grade III	Positive	Positive	Not 2010+ Breast	1	11	T2	117	Alive	Alive or dead of other cause	Active follow-up
2004	28	White	Female	Poorly differentiated; Grade III	Positive	Positive	Not 2010+ Breast	1	11	T2	87	Dead	Dead (attributable to this cancer dx)	Active follow-up
2005	28	White	Female	Well differentiated; Grade I	Positive	Positive	Not 2010+ Breast	1	11	T1b	99	Alive	Alive or dead of other cause	Active follow-up
2010	28	White	Female	Moderately differentiated; Grade II	Positive	Positive	Negative	1	11	T1c	46	Alive	Alive or dead of other cause	Active follow-up
2010	28	White	Female	Well differentiated; Grade I	Positive	Positive	Positive	1	11	T1c	42	Alive	Alive or dead of other cause	Active follow-up
2008	28	Other (American Indian/AK Native, Asian/Pacific Islander)	Female	Poorly differentiated; Grade III	Unknown	Unknown	Not 2010+ Breast	2	11	T1c	71	Alive	Alive or dead of other cause	Active follow-up
2008	28	White	Female	Unknown	Positive	Negative	Not 2010+ Breast	2	11	T3	62	Alive	Alive or dead of other cause	Active follow-up
2009	28	White	Female	Poorly differentiated; Grade III	Positive	Positive	Not 2010+ Breast	2	11	T2	48	Dead	Dead (attributable to this cancer dx)	Active follow-up
2006	28	White	Female	Poorly differentiated; Grade III	Negative	Negative	Not 2010+ Breast	3	11	T4d	90	Alive	Alive or dead of other cause	Active follow-up
2010	28	White	Female	Poorly differentiated; Grade III	Positive	Positive	Negative	3	11	T3	35	Dead	Dead (attributable to this cancer dx)	Active follow-up
2004	28	White	Female	Poorly differentiated; Grade III	Negative	Negative	Not 2010+ Breast	1	12	T3	118	Alive	Alive or dead of other cause	Active follow-up
2007	28	White	Female	Poorly differentiated; Grade III	Negative	Negative	Not 2010+ Breast	1	12	T4d	29	Dead	Dead (attributable to this cancer dx)	Active follow-up
2011	28	Black	Female	Poorly differentiated; Grade III	Positive	Negative	Negative	1	12	T3	31	Alive	Alive or dead of other cause	Active follow-up
2012	28	Other (American Indian/AK Native, Asian/Pacific Islander)	Female	Poorly differentiated; Grade III	Positive	Positive	Negative	1	12	T2	19	Alive	Alive or dead of other cause	Active follow-up
2013	28	White	Female	Poorly differentiated; Grade III	Positive	Positive	Negative	1	12	T1c	6	Alive	Alive or dead of other cause	Active follow-up
2006	28	White	Female	Poorly differentiated; Grade III	Negative	Negative	Not 2010+ Breast	1	12	T3	93	Alive	Alive or dead of other cause	Active follow-up
2008	28	Black	Female	Poorly differentiated; Grade III	Negative	Negative	Not 2010+ Breast	1	12	T1c	65	Alive	Alive or dead of other cause	Active follow-up
2012	28	White	Female	Poorly differentiated; Grade III	Positive	Positive	Negative	1	12	T1c	17	Alive	Alive or dead of other cause	Active follow-up
2004	28	White	Female	Poorly differentiated; Grade III	Negative	Negative	Not 2010+ Breast	1	12	T2	118	Alive	Alive or dead of other cause	Active follow-up
2010	28	White	Female	Poorly differentiated; Grade III	Negative	Negative	Positive	1	12	T3	42	Alive	Alive or dead of other cause	Active follow-up
2008	28	White	Female	Poorly differentiated; Grade III	Positive	Positive	Not 2010+ Breast	1	12	T1b	6	Alive	Alive or dead of other cause	Active follow-up
2010	28	White	Female	Poorly differentiated; Grade III	Positive	Positive	Positive	1	12	T2	47	Alive	Alive or dead of other cause	Active follow-up
2010	28	Black	Female	Poorly differentiated; Grade III	Positive	Positive	Negative	1	12	T4b	39	Alive	Alive or dead of other cause	Active follow-up
2004	28	Other (American Indian/AK Native, Asian/Pacific Islander)	Female	Poorly differentiated; Grade III	Negative	Negative	Not 2010+ Breast	1	12	T3	28	Dead	Dead (attributable to this cancer dx)	Active follow-up
2010	28	White	Female	Poorly differentiated; Grade III	Negative	Negative	Negative	1	12	T3	38	Alive	Alive or dead of other cause	Active follow-up
2011	28	Other (American Indian/AK Native, Asian/Pacific Islander)	Female	Poorly differentiated; Grade III	Positive	Negative	Negative	1	12	T1c	24	Alive	Alive or dead of other cause	Active follow-up
2009	28	White	Female	Poorly differentiated; Grade III	Positive	Negative	Not 2010+ Breast	1	12	T2	54	Alive	Alive or dead of other cause	Active follow-up
2006	28	White	Female	Poorly differentiated; Grade III	Positive	Positive	Not 2010+ Breast	2	12	T2	89	Alive	Alive or dead of other cause	Active follow-up
2006	28	White	Female	Moderately differentiated; Grade II	Negative	Negative	Not 2010+ Breast	1	13	T2	95	Alive	Alive or dead of other cause	Active follow-up
2005	28	White	Female	Moderately differentiated; Grade II	Positive	Positive	Not 2010+ Breast	1	13	T4b	96	Alive	Alive or dead of other cause	Active follow-up
2010	28	White	Female	Moderately differentiated; Grade II	Positive	Positive	Negative	1	13	T1c	42	Alive	Alive or dead of other cause	Active follow-up
2007	28	Black	Female	Moderately differentiated; Grade II	Unknown	Unknown	Not 2010+ Breast	1	13	T2	20	Alive	Alive or dead of other cause	Active follow-up
2009	28	White	Female	Poorly differentiated; Grade III	Negative	Negative	Not 2010+ Breast	1	13	T2	53	Alive	Alive or dead of other cause	Active follow-up
2009	28	Black	Female	Poorly differentiated; Grade III	Negative	Negative	Not 2010+ Breast	1	13	T4b	10	Dead	Dead (attributable to this cancer dx)	Active follow-up
2005	28	White	Female	Poorly differentiated; Grade III	Negative	Negative	Not 2010+ Breast	1	13	T2	60	Alive	Alive or dead of other cause	Active follow-up
2007	28	White	Female	Poorly differentiated; Grade III	Positive	Positive	Not 2010+ Breast	1	13	T1c	75	Alive	Alive or dead of other cause	Active follow-up
2010	28	White	Female	Poorly differentiated; Grade III	Positive	Positive	Negative	1	13	T1c	45	Alive	Alive or dead of other cause	Active follow-up
2013	28	White	Female	Poorly differentiated; Grade III	Positive	Positive	Positive	1	13	T1c	1	Alive	Alive or dead of other cause	Active follow-up
2010	28	Black	Female	Poorly differentiated; Grade III	Positive	Positive	Positive	1	13	T2	46	Alive	Alive or dead of other cause	Active follow-up
2009	28	Other (American Indian/AK Native, Asian/Pacific Islander)	Female	Poorly differentiated; Grade III	Positive	Positive	Not 2010+ Breast	2	13	T2	49	Alive	Alive or dead of other cause	Active follow-up
2006	28	White	Female	Poorly differentiated; Grade III	Negative	Negative	Not 2010+ Breast	1	14	T1c	86	Alive	Alive or dead of other cause	Active follow-up
2012	28	Other (American Indian/AK Native, Asian/Pacific Islander)	Female	Moderately differentiated; Grade II	Positive	Positive	Negative	1	14	T1c	20	Alive	Alive or dead of other cause	Active follow-up
2010	28	Black	Female	Moderately differentiated; Grade II	Positive	Positive	Positive	1	14	T2	34	Alive	Alive or dead of other cause	Active follow-up
2006	28	White	Female	Poorly differentiated; Grade III	Negative	Negative	Not 2010+ Breast	1	14	T3	84	Alive	Alive or dead of other cause	Active follow-up
2004	28	White	Female	Well differentiated; Grade I	Positive	Positive	Not 2010+ Breast	1	14	T2	117	Alive	Alive or dead of other cause	Active follow-up
2013	28	White	Female	Poorly differentiated; Grade III	Negative	Negative	Negative	1	14	T2	2	Alive	Alive or dead of other cause	Active follow-up
2006	28	Other (American Indian/AK Native, Asian/Pacific Islander)	Female	Poorly differentiated; Grade III	Negative	Negative	Not 2010+ Breast	1	14	T4b	93	Alive	Alive or dead of other cause	Active follow-up
2006	28	White	Female	Poorly differentiated; Grade III	Negative	Positive	Not 2010+ Breast	1	14	T2	84	Alive	Alive or dead of other cause	Active follow-up
2007	28	Black	Female	Poorly differentiated; Grade III	Positive	Positive	Not 2010+ Breast	2	14	T2	73	Alive	Alive or dead of other cause	Active follow-up
2008	28	Black	Female	Poorly differentiated; Grade III	Positive	Positive	Not 2010+ Breast	2	14	T2	71	Alive	Alive or dead of other cause	Active follow-up
2010	28	White	Female	Poorly differentiated; Grade III	Negative	Negative	Negative	1	15	T1c	45	Alive	Alive or dead of other cause	Active follow-up
2006	28	White	Female	Poorly differentiated; Grade III	Positive	Positive	Not 2010+ Breast	1	15	T1c	89	Alive	Alive or dead of other cause	Active follow-up
2013	28	Other (American Indian/AK Native, Asian/Pacific Islander)	Female	Moderately differentiated; Grade II	Positive	Positive	Negative	1	15	T1c	6	Alive	Alive or dead of other cause	Active follow-up
2006	28	Black	Female	Moderately differentiated; Grade II	Positive	Positive	Not 2010+ Breast	1	15	T1c	92	Alive	Alive or dead of other cause	Active follow-up
2011	28	Black	Female	Poorly differentiated; Grade III	Negative	Negative	Negative	1	15	T1c	29	Alive	Alive or dead of other cause	Active follow-up
2005	28	White	Female	Poorly differentiated; Grade III	Positive	Negative	Not 2010+ Breast	1	15	T2	35	Dead	Dead (attributable to this cancer dx)	Active follow-up
2007	28	White	Female	Poorly differentiated; Grade III	Negative	Negative	Not 2010+ Breast	1	15	T2	72	Alive	Alive or dead of other cause	Active follow-up
2011	28	White	Female	Poorly differentiated; Grade III	Negative	Negative	Negative	1	15	T2	30	Dead	Dead (attributable to this cancer dx)	Active follow-up
2011	28	White	Female	Poorly differentiated; Grade III	Positive	Positive	Negative	1	15	T2	26	Alive	Alive or dead of other cause	Active follow-up
2007	28	Black	Female	Poorly differentiated; Grade III	Negative	Negative	Not 2010+ Breast	2	15	T2	79	Alive	Alive or dead of other cause	Active follow-up
2009	28	White	Female	Poorly differentiated; Grade III	Positive	Positive	Not 2010+ Breast	2	15	T2	50	Alive	Alive or dead of other cause	Active follow-up
2011	28	White	Female	Moderately differentiated; Grade II	Positive	Positive	Negative	1	16	T3	24	Alive	Alive or dead of other cause	Active follow-up
2012	28	Black	Female	Poorly differentiated; Grade III	Negative	Negative	Negative	1	16	T3	13	Alive	Alive or dead of other cause	Active follow-up
2007	28	White	Female	Poorly differentiated; Grade III	Negative	Negative	Not 2010+ Breast	1	16	T2	52	Dead	Dead (attributable to this cancer dx)	Active follow-up
2008	28	White	Female	Poorly differentiated; Grade III	Positive	Positive	Not 2010+ Breast	1	16	T3	35	Dead	Dead (attributable to this cancer dx)	Active follow-up
2006	28	White	Female	Poorly differentiated; Grade III	Positive	Negative	Not 2010+ Breast	2	16	T3	89	Alive	Alive or dead of other cause	Active follow-up
2011	28	Black	Female	Poorly differentiated; Grade III	Positive	Positive	Positive	3	16	T2	24	Alive	Alive or dead of other cause	Active follow-up
2005	28	White	Female	Poorly differentiated; Grade III	Negative	Negative	Not 2010+ Breast	1	17	T2	102	Alive	Alive or dead of other cause	Active follow-up
2013	28	Black	Female	Moderately differentiated; Grade II	Positive	Positive	Negative	1	17	T1c	10	Alive	Alive or dead of other cause	Active follow-up
2006	28	White	Female	Well differentiated; Grade I	Positive	Positive	Not 2010+ Breast	1	17	T2	90	Alive	Alive or dead of other cause	Active follow-up
2013	28	Black	Female	Poorly differentiated; Grade III	Negative	Negative	Positive	1	17	T3	0	Alive	Alive or dead of other cause	Active follow-up
2007	28	Black	Female	Poorly differentiated; Grade III	Negative	Negative	Not 2010+ Breast	1	17	T2	83	Alive	Alive or dead of other cause	Active follow-up
2011	28	White	Female	Moderately differentiated; Grade II	Positive	Positive	Negative	1	17	T1c	35	Alive	Alive or dead of other cause	Active follow-up
2012	28	White	Female	Moderately differentiated; Grade II	Positive	Positive	Negative	1	17	T2	15	Alive	Alive or dead of other cause	Active follow-up
2012	28	White	Female	Poorly differentiated; Grade III	Positive	Positive	Positive	1	18	T2	15	Alive	Alive or dead of other cause	Active follow-up
2009	28	White	Female	Moderately differentiated; Grade II	Positive	Positive	Not 2010+ Breast	1	18	TX	49	Alive	Alive or dead of other cause	Active follow-up
2008	28	White	Female	Poorly differentiated; Grade III	Negative	Negative	Not 2010+ Breast	1	18	T2	60	Alive	Alive or dead of other cause	Active follow-up
2008	28	Unknown	Female	Poorly differentiated; Grade III	Positive	Positive	Not 2010+ Breast	1	18	T4d	60	Alive	Alive or dead of other cause	Active follow-up
2008	28	White	Female	Poorly differentiated; Grade III	Negative	Positive	Not 2010+ Breast	1	18	T2	55	Alive	Alive or dead of other cause	Active follow-up
2012	28	White	Female	Poorly differentiated; Grade III	Positive	Negative	Negative	1	18	T2	19	Alive	Alive or dead of other cause	Active follow-up
2004	28	Black	Female	Moderately differentiated; Grade II	Positive	Positive	Not 2010+ Breast	1	18	T1b	109	Alive	Alive or dead of other cause	Active follow-up
2008	28	White	Female	Poorly differentiated; Grade III	Positive	Positive	Not 2010+ Breast	2	18	T2	60	Dead	Dead (attributable to this cancer dx)	Active follow-up
2009	28	White	Female	Well differentiated; Grade I	Positive	Positive	Not 2010+ Breast	2	18	T3	56	Alive	Alive or dead of other cause	Active follow-up
2010	28	White	Female	Poorly differentiated; Grade III	Negative	Negative	Negative	1	19	T2	41	Alive	Alive or dead of other cause	Active follow-up
2011	28	White	Female	Poorly differentiated; Grade III	Positive	Positive	Negative	1	19	T1c	25	Alive	Alive or dead of other cause	Active follow-up
2007	28	White	Female	Poorly differentiated; Grade III	Positive	Positive	Not 2010+ Breast	1	19	T1c	66	Dead	Dead (attributable to this cancer dx)	Active follow-up
2011	28	Black	Female	Moderately differentiated; Grade II	Positive	Positive	Negative	1	19	T2	34	Alive	Alive or dead of other cause	Active follow-up
2008	28	White	Female	Poorly differentiated; Grade III	Positive	Positive	Not 2010+ Breast	2	19	T3	63	Alive	Alive or dead of other cause	Active follow-up
2004	28	White	Female	Moderately differentiated; Grade II	Positive	Unknown	Not 2010+ Breast	2	19	T2	110	Alive	Alive or dead of other cause	Active follow-up
2005	28	White	Female	Poorly differentiated; Grade III	Positive	Positive	Not 2010+ Breast	1	20	T2	105	Alive	Alive or dead of other cause	Active follow-up
2004	28	White	Female	Poorly differentiated; Grade III	Negative	Negative	Not 2010+ Breast	1	20	T4d	32	Dead	Dead (attributable to this cancer dx)	Active follow-up
2005	28	White	Female	Poorly differentiated; Grade III	Positive	Negative	Not 2010+ Breast	1	20	T2	42	Dead	Dead (attributable to this cancer dx)	Active follow-up
2011	28	White	Female	Moderately differentiated; Grade II	Positive	Negative	Negative	1	20	T3	9	Alive	Alive or dead of other cause	Active follow-up
2007	28	White	Female	Poorly differentiated; Grade III	Negative	Negative	Not 2010+ Breast	2	20	T3	48	Dead	Dead (attributable to this cancer dx)	Active follow-up
2011	28	White	Female	Poorly differentiated; Grade III	Positive	Positive	Negative	2	20	T3	34	Alive	Alive or dead of other cause	Active follow-up
2007	28	White	Female	Moderately differentiated; Grade II	Positive	Positive	Not 2010+ Breast	2	20	T1c	63	Dead	Dead (attributable to this cancer dx)	Active follow-up
2009	28	White	Female	Poorly differentiated; Grade III	Positive	Positive	Not 2010+ Breast	3	20	T3	57	Alive	Alive or dead of other cause	Active follow-up
2011	28	White	Female	Poorly differentiated; Grade III	Positive	Positive	Positive	1	21	T2	35	Alive	Alive or dead of other cause	Active follow-up
2005	28	Black	Female	Well differentiated; Grade I	Positive	Positive	Not 2010+ Breast	1	21	T1c	97	Alive	Alive or dead of other cause	Active follow-up
2010	28	Black	Female	Poorly differentiated; Grade III	Negative	Positive	Positive	1	23	T3	46	Alive	Alive or dead of other cause	Active follow-up
2004	28	Black	Female	Poorly differentiated; Grade III	Positive	Positive	Not 2010+ Breast	1	23	T1c	59	Dead	Dead (attributable to this cancer dx)	Active follow-up
2012	28	Black	Female	Moderately differentiated; Grade II	Positive	Positive	Negative	2	23	T2	16	Alive	Alive or dead of other cause	Active follow-up
2012	28	Black	Female	Poorly differentiated; Grade III	Negative	Negative	Negative	1	24	T2	15	Alive	Alive or dead of other cause	Active follow-up
2005	28	White	Female	Poorly differentiated; Grade III	Negative	Negative	Not 2010+ Breast	1	25	T2	104	Alive	Alive or dead of other cause	Active follow-up
2009	28	White	Female	Undifferentiated; anaplastic; Grade IV	Negative	Positive	Not 2010+ Breast	1	25	T3	16	Dead	Dead (attributable to this cancer dx)	Active follow-up
2007	28	White	Female	Poorly differentiated; Grade III	Negative	Negative	Not 2010+ Breast	1	25	T2	83	Alive	Alive or dead of other cause	Active follow-up
2012	28	Black	Female	Poorly differentiated; Grade III	Positive	Negative	Negative	1	25	T2	17	Alive	Alive or dead of other cause	Active follow-up
2004	28	White	Female	Poorly differentiated; Grade III	Negative	Negative	Not 2010+ Breast	2	25	T2	115	Alive	Alive or dead of other cause	Active follow-up
2010	28	White	Female	Poorly differentiated; Grade III	Positive	Negative	Negative	3	25	T2	47	Alive	Alive or dead of other cause	Active follow-up
2006	28	Other (American Indian/AK Native, Asian/Pacific Islander)	Female	Poorly differentiated; Grade III	Negative	Negative	Not 2010+ Breast	1	28	T2	89	Alive	Alive or dead of other cause	Active follow-up
2004	28	White	Female	Moderately differentiated; Grade II	Positive	Positive	Not 2010+ Breast	1	29	T1c	111	Alive	Alive or dead of other cause	Active follow-up
2008	28	White	Female	Moderately differentiated; Grade II	Negative	Negative	Not 2010+ Breast	1	30	T1b	62	Dead	Dead (attributable to this cancer dx)	Active follow-up
2010	28	White	Female	Unknown	Negative	Negative	Negative	1	32	T1b	41	Alive	Alive or dead of other cause	Active follow-up
2005	28	White	Female	Unknown	Negative	Negative	Not 2010+ Breast	1	36	T1c	106	Alive	Alive or dead of other cause	Active follow-up
2012	28	White	Female	Poorly differentiated; Grade III	Positive	Positive	Negative	1	37	T2	17	Alive	Alive or dead of other cause	Active follow-up
2008	28	White	Female	Moderately differentiated; Grade II	Positive	Positive	Not 2010+ Breast	1	54	T1b	68	Alive	Alive or dead of other cause	Active follow-up
2011	29	Other (American Indian/AK Native, Asian/Pacific Islander)	Female	Poorly differentiated; Grade III	Positive	Positive	Positive	1	0	T2	24	Alive	Alive or dead of other cause	Active follow-up
2004	29	Black	Female	Poorly differentiated; Grade III	Negative	Positive	Not 2010+ Breast	1	0	T2	114	Alive	Alive or dead of other cause	Active follow-up
2010	29	White	Female	Moderately differentiated; Grade II	Positive	Positive	Negative	1	0	T3	39	Alive	Alive or dead of other cause	Active follow-up
2012	29	Black	Female	Undifferentiated; anaplastic; Grade IV	Negative	Negative	Negative	1	0	T3	17	Alive	Alive or dead of other cause	Active follow-up
2013	29	White	Female	Poorly differentiated; Grade III	Negative	Negative	Negative	1	0	T2	10	Alive	Alive or dead of other cause	Active follow-up
2013	29	White	Female	Moderately differentiated; Grade II	Positive	Positive	Positive	1	0	T2	11	Alive	Alive or dead of other cause	Active follow-up
2013	29	Black	Female	Poorly differentiated; Grade III	Negative	Negative	Negative	1	0	T1c	2	Alive	Alive or dead of other cause	Active follow-up
2005	29	White	Female	Unknown	Negative	Positive	Not 2010+ Breast	1	0	T1a	100	Alive	Alive or dead of other cause	Active follow-up
2007	29	White	Female	Poorly differentiated; Grade III	Positive	Positive	Not 2010+ Breast	1	0	T2	78	Alive	Alive or dead of other cause	Active follow-up
2010	29	Black	Female	Moderately differentiated; Grade II	Negative	Negative	Negative	1	0	T2	42	Alive	Alive or dead of other cause	Active follow-up
2009	29	Black	Female	Poorly differentiated; Grade III	Negative	Negative	Not 2010+ Breast	1	0	T3	56	Alive	Alive or dead of other cause	Active follow-up
2011	29	White	Female	Moderately differentiated; Grade II	Positive	Positive	Negative	2	0	T2	34	Alive	Alive or dead of other cause	Active follow-up
2006	29	White	Female	Poorly differentiated; Grade III	Negative	Negative	Not 2010+ Breast	2	0	TX	32	Dead	Dead (attributable to this cancer dx)	Active follow-up
2004	29	White	Female	Poorly differentiated; Grade III	Positive	Positive	Not 2010+ Breast	2	0	T2	102	Alive	Alive or dead of other cause	Active follow-up
2013	29	White	Female	Poorly differentiated; Grade III	Negative	Negative	Positive	2	0	T1c	7	Alive	Alive or dead of other cause	Active follow-up
2007	29	White	Female	Poorly differentiated; Grade III	Positive	Positive	Not 2010+ Breast	3	0	T3	35	Alive	Alive or dead of other cause	Active follow-up
2005	29	Black	Female	Moderately differentiated; Grade II	Positive	Unknown	Not 2010+ Breast	3	0	T2	100	Alive	Alive or dead of other cause	Active follow-up
2013	29	White	Female	Moderately differentiated; Grade II	Positive	Positive	Negative	3	0	T4d	11	Alive	Alive or dead of other cause	Active follow-up
2006	29	White	Female	Poorly differentiated; Grade III	Negative	Negative	Not 2010+ Breast	3	0	T2	7	Dead	Dead (attributable to this cancer dx)	Active follow-up
2009	29	White	Female	Poorly differentiated; Grade III	Negative	Negative	Not 2010+ Breast	3	0	T2	59	Alive	Alive or dead of other cause	Active follow-up
2012	29	White	Female	Moderately differentiated; Grade II	Positive	Positive	Negative	1	1	T1b	13	Alive	Alive or dead of other cause	Active follow-up
2007	29	Other (American Indian/AK Native, Asian/Pacific Islander)	Female	Poorly differentiated; Grade III	Negative	Negative	Not 2010+ Breast	1	1	T1b	67	Alive	Alive or dead of other cause	Active follow-up
2013	29	White	Female	Poorly differentiated; Grade III	Positive	Positive	Negative	1	1	T2	0	Alive	Alive or dead of other cause	Active follow-up
2011	29	Other (American Indian/AK Native, Asian/Pacific Islander)	Female	Moderately differentiated; Grade II	Positive	Positive	Negative	1	1	T3	27	Alive	Alive or dead of other cause	Active follow-up
2012	29	Black	Female	Moderately differentiated; Grade II	Positive	Positive	Negative	1	1	T1c	13	Alive	Alive or dead of other cause	Active follow-up
2005	29	White	Female	Poorly differentiated; Grade III	Positive	Negative	Not 2010+ Breast	1	1	T2	106	Alive	Alive or dead of other cause	Active follow-up
2005	29	White	Female	Moderately differentiated; Grade II	Unknown	Unknown	Not 2010+ Breast	1	1	T3	102	Alive	Alive or dead of other cause	Active follow-up
2013	29	White	Female	Poorly differentiated; Grade III	Positive	Positive	Positive	1	1	T2	7	Alive	Alive or dead of other cause	Active follow-up
2007	29	Black	Female	Poorly differentiated; Grade III	Positive	Positive	Not 2010+ Breast	1	1	T2	12	Alive	Alive or dead of other cause	Active follow-up
2007	29	White	Female	Poorly differentiated; Grade III	Positive	Negative	Not 2010+ Breast	2	1	T2	76	Alive	Alive or dead of other cause	Active follow-up
2007	29	Black	Female	Poorly differentiated; Grade III	Positive	Positive	Not 2010+ Breast	2	1	T2	68	Dead	Dead (attributable to this cancer dx)	Active follow-up
2009	29	White	Female	Moderately differentiated; Grade II	Positive	Positive	Not 2010+ Breast	2	1	T2	48	Alive	Alive or dead of other cause	Active follow-up
2011	29	White	Female	Poorly differentiated; Grade III	Positive	Positive	Negative	2	1	T2	28	Alive	Alive or dead of other cause	Active follow-up
2008	29	Black	Female	Poorly differentiated; Grade III	Positive	Positive	Not 2010+ Breast	3	1	T4b	55	Dead	Dead (attributable to this cancer dx)	Active follow-up
2009	29	White	Female	Poorly differentiated; Grade III	Negative	Negative	Not 2010+ Breast	3	1	T3	15	Dead	Dead (attributable to this cancer dx)	Active follow-up
2004	29	White	Female	Poorly differentiated; Grade III	Negative	Negative	Not 2010+ Breast	3	1	T3	29	Dead	Dead (attributable to this cancer dx)	Active follow-up
2006	29	White	Female	Poorly differentiated; Grade III	Positive	Positive	Not 2010+ Breast	3	1	T3	90	Alive	Alive or dead of other cause	Active follow-up
2007	29	White	Female	Poorly differentiated; Grade III	Positive	Borderline	Not 2010+ Breast	3	1	T2	46	Dead	Dead (attributable to this cancer dx)	Active follow-up
2009	29	White	Female	Poorly differentiated; Grade III	Negative	Negative	Not 2010+ Breast	1	2	T1c	37	Dead	Dead (attributable to this cancer dx)	Active follow-up
2013	29	White	Female	Poorly differentiated; Grade III	Positive	Negative	Negative	1	2	T1c	3	Alive	Alive or dead of other cause	Active follow-up
2012	29	White	Female	Moderately differentiated; Grade II	Positive	Positive	Positive	1	2	T2	19	Alive	Alive or dead of other cause	Active follow-up
2013	29	White	Female	Poorly differentiated; Grade III	Negative	Negative	Negative	1	2	T2	1	Alive	Alive or dead of other cause	Active follow-up
2012	29	White	Female	Poorly differentiated; Grade III	Positive	Positive	Negative	1	2	T2	13	Alive	Alive or dead of other cause	Active follow-up
2009	29	White	Female	Poorly differentiated; Grade III	Negative	Negative	Not 2010+ Breast	1	2	T2	57	Alive	Alive or dead of other cause	Active follow-up
2005	29	Black	Female	Moderately differentiated; Grade II	Positive	Positive	Not 2010+ Breast	2	2	T2	45	Dead	Dead (attributable to this cancer dx)	Active follow-up
2012	29	White	Female	Moderately differentiated; Grade II	Positive	Positive	Negative	2	2	T2	5	Alive	Alive or dead of other cause	Active follow-up
2009	29	White	Female	Poorly differentiated; Grade III	Positive	Positive	Not 2010+ Breast	2	2	T2	52	Dead	Dead (attributable to this cancer dx)	Active follow-up
2011	29	White	Female	Poorly differentiated; Grade III	Positive	Positive	Negative	2	2	T3	30	Alive	Alive or dead of other cause	Active follow-up
2010	29	Other (American Indian/AK Native, Asian/Pacific Islander)	Male	Poorly differentiated; Grade III	Positive	Positive	Negative	1	3	T2	46	Alive	Alive or dead of other cause	Active follow-up
2006	29	White	Female	Poorly differentiated; Grade III	Negative	Negative	Not 2010+ Breast	1	3	T2	92	Alive	Alive or dead of other cause	Active follow-up
2012	29	White	Female	Poorly differentiated; Grade III	Positive	Positive	Negative	1	3	T2	13	Alive	Alive or dead of other cause	Active follow-up
2010	29	Black	Female	Moderately differentiated; Grade II	Positive	Positive	Positive	1	3	T2	39	Alive	Alive or dead of other cause	Active follow-up
2012	29	White	Female	Poorly differentiated; Grade III	Positive	Positive	Positive	1	3	T2	18	Alive	Alive or dead of other cause	Active follow-up
2009	29	Black	Female	Moderately differentiated; Grade II	Positive	Positive	Not 2010+ Breast	1	3	T1c	59	Alive	Alive or dead of other cause	Active follow-up
2011	29	White	Female	Poorly differentiated; Grade III	Positive	Positive	Negative	1	3	T2	31	Alive	Alive or dead of other cause	Active follow-up
2012	29	Black	Female	Moderately differentiated; Grade II	Positive	Negative	Negative	1	3	T3	20	Alive	Alive or dead of other cause	Active follow-up
2010	29	White	Female	Well differentiated; Grade I	Positive	Positive	Negative	2	3	T3	38	Alive	Alive or dead of other cause	Active follow-up
2009	29	White	Female	Poorly differentiated; Grade III	Positive	Positive	Not 2010+ Breast	3	3	T2	53	Alive	Alive or dead of other cause	Active follow-up
2006	29	Black	Female	Poorly differentiated; Grade III	Negative	Negative	Not 2010+ Breast	3	3	T3	58	Dead	Dead (attributable to this cancer dx)	Active follow-up
2007	29	White	Female	Poorly differentiated; Grade III	Positive	Positive	Not 2010+ Breast	3	3	T3	82	Alive	Alive or dead of other cause	Active follow-up
2004	29	White	Female	Moderately differentiated; Grade II	Positive	Unknown	Not 2010+ Breast	3	3	T1c	27	Dead	Dead (attributable to this cancer dx)	Active follow-up
2012	29	Black	Female	Poorly differentiated; Grade III	Negative	Negative	Positive	1	4	T2	17	Alive	Alive or dead of other cause	Active follow-up
2011	29	White	Female	Poorly differentiated; Grade III	Negative	Positive	Negative	1	4	T3	15	Dead	Dead (attributable to this cancer dx)	Active follow-up
2009	29	White	Female	Well differentiated; Grade I	Positive	Positive	Not 2010+ Breast	1	4	T1c	59	Alive	Alive or dead of other cause	Active follow-up
2008	29	White	Female	Moderately differentiated; Grade II	Positive	Negative	Not 2010+ Breast	1	4	T2	44	Dead	Dead (attributable to this cancer dx)	Active follow-up
2008	29	White	Female	Poorly differentiated; Grade III	Positive	Negative	Not 2010+ Breast	1	4	T3	66	Alive	Alive or dead of other cause	Active follow-up
2013	29	Other (American Indian/AK Native, Asian/Pacific Islander)	Female	Unknown	Positive	Positive	Negative	1	4	T1c	11	Alive	Alive or dead of other cause	Active follow-up
2010	29	White	Female	Poorly differentiated; Grade III	Negative	Negative	Negative	1	4	T1c	39	Alive	Alive or dead of other cause	Active follow-up
2013	29	White	Female	Poorly differentiated; Grade III	Positive	Positive	Negative	2	4	T2	10	Alive	Alive or dead of other cause	Active follow-up
2012	29	Other (American Indian/AK Native, Asian/Pacific Islander)	Female	Moderately differentiated; Grade II	Negative	Positive	Positive	1	5	T4d	18	Alive	Alive or dead of other cause	Active follow-up
2005	29	Black	Female	Well differentiated; Grade I	Unknown	Unknown	Not 2010+ Breast	1	5	T2	66	Alive	Alive or dead of other cause	Active follow-up
2006	29	White	Female	Moderately differentiated; Grade II	Positive	Positive	Not 2010+ Breast	1	5	T2	94	Alive	Alive or dead of other cause	Active follow-up
2006	29	White	Female	Poorly differentiated; Grade III	Positive	Positive	Not 2010+ Breast	1	5	T2	88	Alive	Alive or dead of other cause	Active follow-up
2009	29	Black	Female	Poorly differentiated; Grade III	Positive	Negative	Not 2010+ Breast	1	5	T1mic	51	Alive	Alive or dead of other cause	Active follow-up
2005	29	White	Female	Poorly differentiated; Grade III	Negative	Negative	Not 2010+ Breast	1	5	T2	83	Alive	Alive or dead of other cause	Active follow-up
2011	29	White	Female	Moderately differentiated; Grade II	Positive	Positive	Negative	1	5	T1c	27	Alive	Alive or dead of other cause	Active follow-up
2007	29	Black	Female	Moderately differentiated; Grade II	Positive	Positive	Not 2010+ Breast	2	5	T2	74	Alive	Alive or dead of other cause	Active follow-up
2006	29	Black	Female	Poorly differentiated; Grade III	Negative	Borderline	Not 2010+ Breast	2	5	T2	44	Dead	Dead (attributable to this cancer dx)	Active follow-up
2006	29	Black	Female	Poorly differentiated; Grade III	Negative	Negative	Not 2010+ Breast	1	6	T1c	93	Alive	Alive or dead of other cause	Active follow-up
2011	29	Other (American Indian/AK Native, Asian/Pacific Islander)	Female	Poorly differentiated; Grade III	Positive	Negative	Negative	1	6	T3	20	Alive	Alive or dead of other cause	Active follow-up
2011	29	White	Female	Poorly differentiated; Grade III	Negative	Negative	Negative	1	6	T2	25	Alive	Alive or dead of other cause	Active follow-up
2009	29	White	Female	Poorly differentiated; Grade III	Positive	Negative	Not 2010+ Breast	1	6	T2	50	Alive	Alive or dead of other cause	Active follow-up
2010	29	Unknown	Female	Poorly differentiated; Grade III	Positive	Positive	Negative	1	6	T2	28	Dead	Dead (attributable to this cancer dx)	Active follow-up
2013	29	White	Female	Poorly differentiated; Grade III	Positive	Positive	Negative	1	6	T2	7	Alive	Alive or dead of other cause	Active follow-up
2012	29	Black	Female	Poorly differentiated; Grade III	Positive	Positive	Positive	2	6	T2	18	Alive	Alive or dead of other cause	Active follow-up
2012	29	White	Female	Poorly differentiated; Grade III	Negative	Negative	Negative	2	6	T2	13	Dead	Dead (attributable to this cancer dx)	Active follow-up
2006	29	Other (American Indian/AK Native, Asian/Pacific Islander)	Female	Moderately differentiated; Grade II	Positive	Negative	Not 2010+ Breast	2	6	T3	66	Dead	Dead (attributable to this cancer dx)	Active follow-up
2004	29	Black	Female	Moderately differentiated; Grade II	Positive	Positive	Not 2010+ Breast	2	6	T4d	79	Dead	Dead (attributable to this cancer dx)	Active follow-up
2007	29	Black	Female	Moderately differentiated; Grade II	Positive	Positive	Not 2010+ Breast	2	6	T2	52	Alive	Alive or dead of other cause	Active follow-up
2005	29	White	Female	Poorly differentiated; Grade III	Positive	Positive	Not 2010+ Breast	3	6	T2	23	Dead	Dead (attributable to this cancer dx)	Active follow-up
2004	29	White	Female	Moderately differentiated; Grade II	Positive	Positive	Not 2010+ Breast	1	7	T3	111	Alive	Alive or dead of other cause	Active follow-up
2005	29	White	Female	Poorly differentiated; Grade III	Positive	Positive	Not 2010+ Breast	1	7	T1b	101	Alive	Alive or dead of other cause	Active follow-up
2012	29	Black	Female	Moderately differentiated; Grade II	Negative	Negative	Positive	1	7	T1mic	19	Alive	Alive or dead of other cause	Active follow-up
2010	29	White	Female	Moderately differentiated; Grade II	Negative	Negative	Positive	2	7	T3	40	Alive	Alive or dead of other cause	Active follow-up
2011	29	Black	Female	Poorly differentiated; Grade III	Positive	Positive	Positive	2	7	T2	28	Alive	Alive or dead of other cause	Active follow-up
2013	29	White	Female	Poorly differentiated; Grade III	Positive	Positive	Positive	2	7	T1b	11	Alive	Alive or dead of other cause	Active follow-up
2013	29	White	Female	Moderately differentiated; Grade II	Positive	Positive	Negative	2	7	T2	3	Alive	Alive or dead of other cause	Active follow-up
2010	29	White	Female	Poorly differentiated; Grade III	Negative	Negative	Positive	3	7	T2	47	Alive	Alive or dead of other cause	Active follow-up
2012	29	White	Female	Moderately differentiated; Grade II	Positive	Positive	Positive	1	8	T2	16	Alive	Alive or dead of other cause	Active follow-up
2006	29	Black	Female	Poorly differentiated; Grade III	Negative	Negative	Not 2010+ Breast	1	8	T1b	94	Alive	Alive or dead of other cause	Active follow-up
2004	29	White	Female	Poorly differentiated; Grade III	Positive	Negative	Not 2010+ Breast	1	8	T2	114	Alive	Alive or dead of other cause	Active follow-up
2005	29	White	Female	Poorly differentiated; Grade III	Positive	Negative	Not 2010+ Breast	1	8	T1c	97	Alive	Alive or dead of other cause	Active follow-up
2012	29	Black	Female	Poorly differentiated; Grade III	Negative	Negative	Negative	2	8	T3	15	Alive	Alive or dead of other cause	Active follow-up
2013	29	Black	Female	Moderately differentiated; Grade II	Positive	Positive	Negative	2	8	T2	3	Alive	Alive or dead of other cause	Active follow-up
2007	29	White	Female	Poorly differentiated; Grade III	Negative	Negative	Not 2010+ Breast	2	8	T2	77	Alive	Alive or dead of other cause	Active follow-up
2011	29	White	Female	Moderately differentiated; Grade II	Positive	Positive	Negative	2	8	T4d	24	Alive	Alive or dead of other cause	Active follow-up
2006	29	White	Female	Moderately differentiated; Grade II	Positive	Positive	Not 2010+ Breast	3	8	T1c	92	Alive	Alive or dead of other cause	Active follow-up
2008	29	White	Female	Poorly differentiated; Grade III	Positive	Positive	Not 2010+ Breast	3	8	T1c	34	Dead	Dead (attributable to this cancer dx)	Active follow-up
2010	29	White	Female	Moderately differentiated; Grade II	Positive	Positive	Negative	3	8	T3	42	Dead	Dead (attributable to this cancer dx)	Active follow-up
2007	29	White	Female	Poorly differentiated; Grade III	Negative	Negative	Not 2010+ Breast	1	9	T1c	79	Alive	Alive or dead of other cause	Active follow-up
2010	29	White	Female	Moderately differentiated; Grade II	Positive	Positive	Negative	1	9	T1c	38	Alive	Alive or dead of other cause	Active follow-up
2012	29	White	Female	Moderately differentiated; Grade II	Positive	Positive	Negative	1	9	T1c	21	Alive	Alive or dead of other cause	Active follow-up
2011	29	White	Female	Unknown	Positive	Positive	Negative	1	9	T2	35	Alive	Alive or dead of other cause	Active follow-up
2006	29	White	Female	Poorly differentiated; Grade III	Positive	Negative	Not 2010+ Breast	1	9	T2	45	Dead	Dead (attributable to this cancer dx)	Active follow-up
2004	29	Black	Female	Poorly differentiated; Grade III	Negative	Negative	Not 2010+ Breast	1	9	T3	27	Dead	Dead (attributable to this cancer dx)	Active follow-up
2013	29	Black	Female	Poorly differentiated; Grade III	Negative	Negative	Positive	1	9	T3	2	Alive	Alive or dead of other cause	Active follow-up
2011	29	White	Female	Poorly differentiated; Grade III	Positive	Positive	Positive	2	9	T3	30	Alive	Alive or dead of other cause	Active follow-up
2006	29	White	Female	Poorly differentiated; Grade III	Negative	Negative	Not 2010+ Breast	2	9	T2	15	Dead	Dead (attributable to this cancer dx)	Active follow-up
2004	29	White	Female	Poorly differentiated; Grade III	Negative	Negative	Not 2010+ Breast	2	9	T1c	108	Alive	Alive or dead of other cause	Active follow-up
2008	29	Black	Female	Unknown	Negative	Negative	Not 2010+ Breast	2	9	T1c	68	Alive	Alive or dead of other cause	Active follow-up
2005	29	White	Female	Unknown	Positive	Positive	Not 2010+ Breast	3	9	T2	66	Dead	Dead (attributable to this cancer dx)	Active follow-up
2010	29	White	Female	Poorly differentiated; Grade III	Positive	Positive	Negative	3	9	T3	39	Alive	Alive or dead of other cause	Active follow-up
2006	29	Other (American Indian/AK Native, Asian/Pacific Islander)	Female	Poorly differentiated; Grade III	Positive	Positive	Not 2010+ Breast	3	9	T3	81	Dead	Dead (attributable to this cancer dx)	Active follow-up
2010	29	White	Female	Poorly differentiated; Grade III	Negative	Negative	Negative	1	10	T2	43	Alive	Alive or dead of other cause	Active follow-up
2007	29	Black	Female	Poorly differentiated; Grade III	Positive	Positive	Not 2010+ Breast	1	10	T2	56	Dead	Dead (attributable to this cancer dx)	Active follow-up
2010	29	Other (American Indian/AK Native, Asian/Pacific Islander)	Female	Poorly differentiated; Grade III	Positive	Negative	Negative	1	10	T2	43	Alive	Alive or dead of other cause	Active follow-up
2004	29	White	Female	Poorly differentiated; Grade III	Positive	Positive	Not 2010+ Breast	1	10	T1c	70	Dead	Dead (attributable to this cancer dx)	Active follow-up
2007	29	White	Female	Moderately differentiated; Grade II	Unknown	Unknown	Not 2010+ Breast	1	10	T1a	83	Alive	Alive or dead of other cause	Active follow-up
2008	29	White	Female	Undifferentiated; anaplastic; Grade IV	Positive	Positive	Not 2010+ Breast	1	10	T4d	69	Alive	Alive or dead of other cause	Active follow-up
2009	29	White	Female	Moderately differentiated; Grade II	Positive	Positive	Not 2010+ Breast	1	10	T4d	51	Alive	Alive or dead of other cause	Active follow-up
2006	29	White	Female	Poorly differentiated; Grade III	Positive	Positive	Not 2010+ Breast	1	10	T1c	64	Dead	Dead (attributable to this cancer dx)	Active follow-up
2010	29	White	Female	Poorly differentiated; Grade III	Positive	Negative	Positive	2	10	T4b	29	Dead	Dead (attributable to this cancer dx)	Active follow-up
2004	29	White	Female	Moderately differentiated; Grade II	Positive	Negative	Not 2010+ Breast	2	10	T3	110	Alive	Alive or dead of other cause	Active follow-up
2012	29	White	Female	Poorly differentiated; Grade III	Positive	Positive	Negative	2	10	T1c	23	Alive	Alive or dead of other cause	Active follow-up
2004	29	White	Female	Moderately differentiated; Grade II	Negative	Negative	Not 2010+ Breast	1	11	T1c	117	Alive	Alive or dead of other cause	Active follow-up
2011	29	White	Female	Moderately differentiated; Grade II	Positive	Negative	Positive	1	11	T3	24	Alive	Alive or dead of other cause	Active follow-up
2012	29	Black	Female	Moderately differentiated; Grade II	Positive	Positive	Positive	1	11	T1c	17	Alive	Alive or dead of other cause	Active follow-up
2013	29	Black	Female	Moderately differentiated; Grade II	Positive	Positive	Negative	1	11	T1b	7	Alive	Alive or dead of other cause	Active follow-up
2006	29	White	Female	Moderately differentiated; Grade II	Positive	Positive	Not 2010+ Breast	1	11	T1c	91	Alive	Alive or dead of other cause	Active follow-up
2007	29	White	Female	Moderately differentiated; Grade II	Positive	Positive	Not 2010+ Breast	1	11	T1c	37	Alive	Alive or dead of other cause	Active follow-up
2006	29	White	Female	Poorly differentiated; Grade III	Positive	Positive	Not 2010+ Breast	1	11	T1b	87	Alive	Alive or dead of other cause	Active follow-up
2012	29	Black	Female	Moderately differentiated; Grade II	Positive	Positive	Borderline	1	11	T3	22	Alive	Alive or dead of other cause	Active follow-up
2005	29	White	Female	Moderately differentiated; Grade II	Negative	Positive	Not 2010+ Breast	1	11	T1c	55	Dead	Dead (attributable to this cancer dx)	Active follow-up
2007	29	White	Female	Poorly differentiated; Grade III	Positive	Positive	Not 2010+ Breast	2	11	T2	83	Alive	Alive or dead of other cause	Active follow-up
2013	29	Black	Female	Moderately differentiated; Grade II	Positive	Positive	Positive	2	11	T3	8	Alive	Alive or dead of other cause	Active follow-up
2010	29	White	Female	Poorly differentiated; Grade III	Negative	Borderline	Positive	1	12	T3	45	Alive	Alive or dead of other cause	Active follow-up
2009	29	White	Female	Poorly differentiated; Grade III	Positive	Positive	Not 2010+ Breast	1	12	T2	52	Alive	Alive or dead of other cause	Active follow-up
2005	29	White	Female	Poorly differentiated; Grade III	Negative	Negative	Not 2010+ Breast	1	12	T1b	98	Alive	Alive or dead of other cause	Active follow-up
2006	29	White	Female	Well differentiated; Grade I	Positive	Positive	Not 2010+ Breast	1	12	T2	95	Alive	Alive or dead of other cause	Active follow-up
2006	29	Black	Female	Poorly differentiated; Grade III	Negative	Negative	Not 2010+ Breast	1	12	T1c	85	Alive	Alive or dead of other cause	Active follow-up
2009	29	White	Female	Poorly differentiated; Grade III	Negative	Negative	Not 2010+ Breast	1	12	T2	54	Alive	Alive or dead of other cause	Active follow-up
2007	29	White	Female	Unknown	Positive	Negative	Not 2010+ Breast	1	12	T2	41	Alive	Alive or dead of other cause	Active follow-up
2004	29	White	Female	Poorly differentiated; Grade III	Positive	Negative	Not 2010+ Breast	1	12	T2	116	Alive	Alive or dead of other cause	Active follow-up
2012	29	White	Female	Poorly differentiated; Grade III	Positive	Positive	Negative	2	12	T2	14	Alive	Alive or dead of other cause	Active follow-up
2010	29	Black	Female	Poorly differentiated; Grade III	Negative	Negative	Negative	2	12	T2	16	Dead	Dead (attributable to this cancer dx)	Active follow-up
2005	29	White	Female	Poorly differentiated; Grade III	Positive	Positive	Not 2010+ Breast	3	12	T1c	100	Alive	Alive or dead of other cause	Active follow-up
2013	29	White	Female	Well differentiated; Grade I	Positive	Positive	Negative	3	12	T4b	2	Alive	Alive or dead of other cause	Active follow-up
2006	29	White	Female	Moderately differentiated; Grade II	Positive	Positive	Not 2010+ Breast	1	13	T1c	88	Alive	Alive or dead of other cause	Active follow-up
2012	29	White	Female	Poorly differentiated; Grade III	Positive	Positive	Positive	1	13	T2	19	Alive	Alive or dead of other cause	Active follow-up
2009	29	White	Female	Poorly differentiated; Grade III	Positive	Positive	Not 2010+ Breast	1	13	T3	20	Dead	Dead (attributable to this cancer dx)	Active follow-up
2004	29	White	Female	Moderately differentiated; Grade II	Positive	Positive	Not 2010+ Breast	1	13	T1c	114	Alive	Alive or dead of other cause	Active follow-up
2004	29	Black	Female	Poorly differentiated; Grade III	Positive	Negative	Not 2010+ Breast	1	13	T2	112	Alive	Alive or dead of other cause	Active follow-up
2012	29	Black	Female	Poorly differentiated; Grade III	Positive	Positive	Negative	2	13	T1c	19	Alive	Alive or dead of other cause	Active follow-up
2011	29	White	Female	Poorly differentiated; Grade III	Positive	Positive	Negative	2	13	T1c	13	Alive	Alive or dead of other cause	Active follow-up
2008	29	White	Female	Poorly differentiated; Grade III	Negative	Negative	Not 2010+ Breast	2	13	T2	41	Dead	Dead (attributable to this cancer dx)	Active follow-up
2006	29	White	Female	Poorly differentiated; Grade III	Negative	Negative	Not 2010+ Breast	3	13	T4b	86	Alive	Alive or dead of other cause	Active follow-up
2011	29	White	Female	Moderately differentiated; Grade II	Positive	Positive	Positive	1	14	T3	34	Alive	Alive or dead of other cause	Active follow-up
2008	29	Black	Female	Poorly differentiated; Grade III	Positive	Negative	Not 2010+ Breast	1	14	T3	64	Alive	Alive or dead of other cause	Active follow-up
2004	29	White	Female	Poorly differentiated; Grade III	Negative	Negative	Not 2010+ Breast	1	14	T1c	114	Alive	Alive or dead of other cause	Active follow-up
2010	29	White	Female	Poorly differentiated; Grade III	Negative	Negative	Negative	1	14	T2	44	Alive	Alive or dead of other cause	Active follow-up
2006	29	White	Female	Poorly differentiated; Grade III	Positive	Positive	Not 2010+ Breast	1	14	T2	54	Dead	Dead (attributable to this cancer dx)	Active follow-up
2011	29	White	Female	Poorly differentiated; Grade III	Positive	Positive	Negative	1	14	T3	32	Alive	Alive or dead of other cause	Active follow-up
2013	29	White	Female	Poorly differentiated; Grade III	Negative	Negative	Negative	1	14	T2	2	Alive	Alive or dead of other cause	Active follow-up
2008	29	White	Female	Moderately differentiated; Grade II	Positive	Positive	Not 2010+ Breast	2	14	T1c	65	Alive	Alive or dead of other cause	Active follow-up
2005	29	Other (American Indian/AK Native, Asian/Pacific Islander)	Female	Poorly differentiated; Grade III	Negative	Negative	Not 2010+ Breast	2	14	T1c	96	Alive	Alive or dead of other cause	Active follow-up
2004	29	White	Female	Poorly differentiated; Grade III	Positive	Positive	Not 2010+ Breast	3	14	T4d	36	Dead	Alive or dead of other cause	Active follow-up
2010	29	White	Female	Well differentiated; Grade I	Positive	Negative	Negative	1	15	T1b	46	Alive	Alive or dead of other cause	Active follow-up
2004	29	White	Female	Moderately differentiated; Grade II	Positive	Positive	Not 2010+ Breast	1	15	T1c	108	Alive	Alive or dead of other cause	Active follow-up
2013	29	White	Female	Poorly differentiated; Grade III	Positive	Positive	Negative	1	15	T2	10	Alive	Alive or dead of other cause	Active follow-up
2008	29	Black	Female	Poorly differentiated; Grade III	Negative	Negative	Not 2010+ Breast	1	15	T1c	68	Alive	Alive or dead of other cause	Active follow-up
2009	29	White	Female	Moderately differentiated; Grade II	Positive	Positive	Not 2010+ Breast	1	15	T3	22	Dead	Alive or dead of other cause	Active follow-up
2008	29	Black	Female	Moderately differentiated; Grade II	Positive	Positive	Not 2010+ Breast	1	15	T1c	60	Alive	Alive or dead of other cause	Active follow-up
2008	29	White	Female	Moderately differentiated; Grade II	Positive	Positive	Not 2010+ Breast	1	15	T3	70	Alive	Alive or dead of other cause	Active follow-up
2012	29	White	Female	Poorly differentiated; Grade III	Negative	Negative	Negative	1	15	T2	13	Alive	Alive or dead of other cause	Active follow-up
2013	29	Black	Female	Moderately differentiated; Grade II	Positive	Positive	Negative	1	15	T2	1	Alive	Alive or dead of other cause	Active follow-up
2009	29	Black	Female	Poorly differentiated; Grade III	Negative	Negative	Not 2010+ Breast	1	15	T1c	50	Alive	Alive or dead of other cause	Active follow-up
2010	29	Black	Female	Poorly differentiated; Grade III	Negative	Negative	Positive	1	15	T1c	37	Alive	Alive or dead of other cause	Active follow-up
2006	29	Black	Female	Undifferentiated; anaplastic; Grade IV	Negative	Negative	Not 2010+ Breast	1	15	T1b	89	Alive	Alive or dead of other cause	Active follow-up
2008	29	White	Female	Poorly differentiated; Grade III	Negative	Negative	Not 2010+ Breast	2	15	T2	62	Alive	Alive or dead of other cause	Active follow-up
2004	29	White	Female	Moderately differentiated; Grade II	Positive	Positive	Not 2010+ Breast	2	15	T2	112	Alive	Alive or dead of other cause	Active follow-up
2004	29	White	Female	Poorly differentiated; Grade III	Positive	Positive	Not 2010+ Breast	1	16	T2	86	Alive	Alive or dead of other cause	Active follow-up
2009	29	White	Female	Poorly differentiated; Grade III	Positive	Positive	Not 2010+ Breast	1	16	T2	54	Alive	Alive or dead of other cause	Active follow-up
2008	29	White	Female	Poorly differentiated; Grade III	Positive	Negative	Not 2010+ Breast	1	16	T1c	64	Alive	Alive or dead of other cause	Active follow-up
2012	29	White	Female	Moderately differentiated; Grade II	Positive	Positive	Negative	1	16	T2	13	Alive	Alive or dead of other cause	Active follow-up
2009	29	Black	Female	Poorly differentiated; Grade III	Negative	Negative	Not 2010+ Breast	1	16	T2	51	Alive	Alive or dead of other cause	Active follow-up
2004	29	Black	Female	Poorly differentiated; Grade III	Positive	Positive	Not 2010+ Breast	1	16	T2	33	Alive	Alive or dead of other cause	Active follow-up
2012	29	White	Female	Moderately differentiated; Grade II	Positive	Positive	Negative	1	16	T2	17	Alive	Alive or dead of other cause	Active follow-up
2005	29	Black	Female	Poorly differentiated; Grade III	Negative	Negative	Not 2010+ Breast	1	16	T2	15	Dead	Dead (attributable to this cancer dx)	Active follow-up
2012	29	White	Female	Poorly differentiated; Grade III	Positive	Positive	Positive	1	16	T1c	20	Alive	Alive or dead of other cause	Active follow-up
2006	29	White	Female	Moderately differentiated; Grade II	Positive	Positive	Not 2010+ Breast	2	16	T1b	46	Alive	Alive or dead of other cause	Active follow-up
2005	29	White	Female	Poorly differentiated; Grade III	Negative	Negative	Not 2010+ Breast	1	17	T2	102	Alive	Alive or dead of other cause	Active follow-up
2012	29	White	Female	Poorly differentiated; Grade III	Positive	Positive	Negative	1	17	T1c	17	Alive	Alive or dead of other cause	Active follow-up
2008	29	White	Female	Poorly differentiated; Grade III	Negative	Negative	Not 2010+ Breast	1	17	T4d	46	Dead	Dead (attributable to this cancer dx)	Active follow-up
2005	29	White	Female	Poorly differentiated; Grade III	Positive	Negative	Not 2010+ Breast	1	17	TX	26	Dead	Dead (attributable to this cancer dx)	Active follow-up
2008	29	Black	Female	Moderately differentiated; Grade II	Positive	Positive	Not 2010+ Breast	2	17	T3	27	Alive	Alive or dead of other cause	Active follow-up
2010	29	White	Female	Undifferentiated; anaplastic; Grade IV	Positive	Positive	Negative	3	17	T2	37	Alive	Alive or dead of other cause	Active follow-up
2007	29	White	Female	Poorly differentiated; Grade III	Positive	Positive	Not 2010+ Breast	1	18	T2	75	Alive	Alive or dead of other cause	Active follow-up
2012	29	White	Female	Moderately differentiated; Grade II	Positive	Positive	Negative	1	18	T1c	18	Alive	Alive or dead of other cause	Active follow-up
2009	29	White	Female	Poorly differentiated; Grade III	Negative	Negative	Not 2010+ Breast	1	18	T1c	58	Alive	Alive or dead of other cause	Active follow-up
2006	29	White	Female	Poorly differentiated; Grade III	Positive	Positive	Not 2010+ Breast	1	18	T1c	55	Alive	Alive or dead of other cause	Active follow-up
2006	29	White	Female	Moderately differentiated; Grade II	Positive	Positive	Not 2010+ Breast	1	18	T1c	95	Alive	Alive or dead of other cause	Active follow-up
2013	29	White	Female	Poorly differentiated; Grade III	Positive	Negative	Positive	2	18	T3	3	Alive	Alive or dead of other cause	Active follow-up
2011	29	Black	Female	Moderately differentiated; Grade II	Positive	Positive	Negative	1	19	T2	26	Alive	Alive or dead of other cause	Active follow-up
2012	29	White	Female	Poorly differentiated; Grade III	Negative	Negative	Negative	1	19	T3	8	Dead	Dead (attributable to this cancer dx)	Active follow-up
2006	29	White	Female	Well differentiated; Grade I	Positive	Negative	Not 2010+ Breast	1	19	T1c	88	Alive	Alive or dead of other cause	Active follow-up
2006	29	Black	Female	Poorly differentiated; Grade III	Negative	Negative	Not 2010+ Breast	1	19	T2	89	Alive	Alive or dead of other cause	Active follow-up
2010	29	White	Female	Poorly differentiated; Grade III	Negative	Negative	Positive	1	19	T1c	37	Alive	Alive or dead of other cause	Active follow-up
2009	29	White	Female	Poorly differentiated; Grade III	Positive	Positive	Not 2010+ Breast	1	19	T1c	52	Alive	Alive or dead of other cause	Active follow-up
2006	29	White	Female	Poorly differentiated; Grade III	Negative	Negative	Not 2010+ Breast	1	20	T3	33	Dead	Dead (attributable to this cancer dx)	Active follow-up
2005	29	White	Female	Moderately differentiated; Grade II	Positive	Positive	Not 2010+ Breast	1	20	T2	97	Alive	Alive or dead of other cause	Active follow-up
2007	29	Black	Female	Poorly differentiated; Grade III	Positive	Negative	Not 2010+ Breast	1	20	T2	30	Dead	Dead (attributable to this cancer dx)	Active follow-up
2006	29	White	Female	Poorly differentiated; Grade III	Negative	Negative	Not 2010+ Breast	2	20	T2	95	Alive	Alive or dead of other cause	Active follow-up
2009	29	White	Female	Poorly differentiated; Grade III	Positive	Negative	Not 2010+ Breast	3	20	T3	59	Alive	Alive or dead of other cause	Active follow-up
2008	29	Other (American Indian/AK Native, Asian/Pacific Islander)	Female	Moderately differentiated; Grade II	Positive	Negative	Not 2010+ Breast	1	21	T2	67	Alive	Alive or dead of other cause	Active follow-up
2008	29	White	Female	Poorly differentiated; Grade III	Positive	Positive	Not 2010+ Breast	1	21	T1c	62	Alive	Alive or dead of other cause	Active follow-up
2004	29	Other (American Indian/AK Native, Asian/Pacific Islander)	Female	Poorly differentiated; Grade III	Positive	Negative	Not 2010+ Breast	1	22	T2	117	Alive	Alive or dead of other cause	Active follow-up
2012	29	White	Female	Moderately differentiated; Grade II	Positive	Positive	Negative	1	22	T2	14	Alive	Alive or dead of other cause	Active follow-up
2007	29	Other (American Indian/AK Native, Asian/Pacific Islander)	Female	Moderately differentiated; Grade II	Positive	Positive	Not 2010+ Breast	2	22	T1c	72	Alive	Alive or dead of other cause	Active follow-up
2005	29	Other (American Indian/AK Native, Asian/Pacific Islander)	Female	Unknown	Positive	Positive	Not 2010+ Breast	1	23	T2	106	Alive	Alive or dead of other cause	Active follow-up
2004	29	White	Female	Poorly differentiated; Grade III	Negative	Negative	Not 2010+ Breast	1	23	T1c	68	Dead	Dead (attributable to this cancer dx)	Active follow-up
2006	29	Black	Female	Poorly differentiated; Grade III	Negative	Negative	Not 2010+ Breast	1	24	T2	94	Alive	Alive or dead of other cause	Active follow-up
2004	29	White	Female	Poorly differentiated; Grade III	Unknown	Unknown	Not 2010+ Breast	1	25	T2	28	Dead	Dead (attributable to this cancer dx)	Active follow-up
2008	29	White	Female	Poorly differentiated; Grade III	Positive	Positive	Not 2010+ Breast	1	25	T2	62	Alive	Alive or dead of other cause	Active follow-up
2008	29	White	Female	Unknown	Positive	Positive	Not 2010+ Breast	1	25	T1a	69	Alive	Alive or dead of other cause	Active follow-up
2004	29	White	Female	Moderately differentiated; Grade II	Positive	Positive	Not 2010+ Breast	2	26	T2	117	Alive	Alive or dead of other cause	Active follow-up
2009	29	White	Female	Poorly differentiated; Grade III	Positive	Positive	Not 2010+ Breast	1	27	T2	48	Alive	Alive or dead of other cause	Active follow-up
2010	29	White	Female	Moderately differentiated; Grade II	Positive	Positive	Negative	1	27	T2	41	Alive	Alive or dead of other cause	Active follow-up
2011	29	White	Female	Poorly differentiated; Grade III	Positive	Positive	Negative	1	28	T2	33	Alive	Alive or dead of other cause	Active follow-up
2013	29	White	Female	Poorly differentiated; Grade III	Positive	Positive	Negative	1	28	T2	8	Alive	Alive or dead of other cause	Active follow-up
2005	29	White	Female	Poorly differentiated; Grade III	Negative	Negative	Not 2010+ Breast	1	28	T2	64	Dead	Dead (attributable to this cancer dx)	Active follow-up
2011	29	White	Female	Moderately differentiated; Grade II	Positive	Positive	Negative	1	28	T1b	27	Alive	Alive or dead of other cause	Active follow-up
2005	29	White	Female	Poorly differentiated; Grade III	Negative	Negative	Not 2010+ Breast	2	29	T2	101	Alive	Alive or dead of other cause	Active follow-up
2011	29	White	Female	Poorly differentiated; Grade III	Negative	Negative	Negative	1	42	T1c	30	Alive	Alive or dead of other cause	Active follow-up
2013	30	White	Female	Poorly differentiated; Grade III	Positive	Positive	Positive	1	0	T2	8	Alive	Alive or dead of other cause	Active follow-up
2012	30	White	Female	Unknown	Positive	Negative	Negative	1	0	T4d	14	Alive	Alive or dead of other cause	Active follow-up
2013	30	White	Female	Moderately differentiated; Grade II	Positive	Positive	Negative	1	0	T2	1	Alive	Alive or dead of other cause	Active follow-up
2012	30	Other (American Indian/AK Native, Asian/Pacific Islander)	Female	Moderately differentiated; Grade II	Positive	Positive	Positive	1	0	T2	13	Alive	Alive or dead of other cause	Active follow-up
2011	30	White	Female	Moderately differentiated; Grade II	Positive	Positive	Negative	1	0	T2	35	Alive	Alive or dead of other cause	Active follow-up
2011	30	White	Female	Poorly differentiated; Grade III	Positive	Negative	Negative	1	0	T3	24	Alive	Alive or dead of other cause	Active follow-up
2012	30	Other (American Indian/AK Native, Asian/Pacific Islander)	Female	Poorly differentiated; Grade III	Positive	Positive	Negative	1	0	T1c	23	Alive	Alive or dead of other cause	Active follow-up
2013	30	Black	Female	Poorly differentiated; Grade III	Negative	Negative	Negative	1	0	T2	10	Alive	Alive or dead of other cause	Active follow-up
2006	30	White	Female	Moderately differentiated; Grade II	Positive	Positive	Not 2010+ Breast	1	0	T1c	3	Alive	Alive or dead of other cause	Active follow-up
2007	30	Black	Female	Poorly differentiated; Grade III	Unknown	Unknown	Not 2010+ Breast	1	0	T1a	28	Dead	Dead (attributable to this cancer dx)	Active follow-up
2009	30	White	Female	Poorly differentiated; Grade III	Positive	Positive	Not 2010+ Breast	1	0	T2	54	Alive	Alive or dead of other cause	Active follow-up
2013	30	White	Female	Poorly differentiated; Grade III	Positive	Positive	Negative	1	0	T1b	11	Alive	Alive or dead of other cause	Active follow-up
2006	30	Black	Female	Moderately differentiated; Grade II	Negative	Negative	Not 2010+ Breast	1	0	T3	84	Alive	Alive or dead of other cause	Active follow-up
2009	30	White	Female	Poorly differentiated; Grade III	Positive	Positive	Not 2010+ Breast	1	0	T3	51	Alive	Alive or dead of other cause	Active follow-up
2011	30	White	Female	Poorly differentiated; Grade III	Negative	Negative	Negative	2	0	T3	32	Alive	Alive or dead of other cause	Active follow-up
2010	30	Black	Female	Moderately differentiated; Grade II	Positive	Positive	Negative	2	0	T3	47	Alive	Alive or dead of other cause	Active follow-up
2004	30	White	Female	Poorly differentiated; Grade III	Negative	Positive	Not 2010+ Breast	2	0	T2	51	Dead	Dead (attributable to this cancer dx)	Active follow-up
2007	30	White	Female	Poorly differentiated; Grade III	Positive	Positive	Not 2010+ Breast	2	0	T2	77	Dead	Dead (attributable to this cancer dx)	Active follow-up
2005	30	White	Female	Poorly differentiated; Grade III	Positive	Positive	Not 2010+ Breast	3	0	T2	62	Dead	Dead (attributable to this cancer dx)	Active follow-up
2007	30	White	Female	Poorly differentiated; Grade III	Negative	Negative	Not 2010+ Breast	3	0	T1c	79	Alive	Alive or dead of other cause	Active follow-up
2006	30	White	Female	Moderately differentiated; Grade II	Positive	Positive	Not 2010+ Breast	3	0	T3	89	Alive	Alive or dead of other cause	Active follow-up
2010	30	White	Female	Poorly differentiated; Grade III	Negative	Negative	Negative	3	0	T2	10	Dead	Dead (attributable to this cancer dx)	Active follow-up
2005	30	White	Female	Poorly differentiated; Grade III	Borderline	Borderline	Not 2010+ Breast	3	0	T2	66	Dead	Dead (attributable to this cancer dx)	Active follow-up
2007	30	White	Female	Poorly differentiated; Grade III	Negative	Negative	Not 2010+ Breast	3	0	T3	74	Alive	Alive or dead of other cause	Active follow-up
2010	30	White	Female	Poorly differentiated; Grade III	Negative	Positive	Negative	1	1	T2	37	Alive	Alive or dead of other cause	Active follow-up
2011	30	White	Female	Moderately differentiated; Grade II	Positive	Positive	Negative	1	1	T1c	34	Alive	Alive or dead of other cause	Active follow-up
2013	30	White	Female	Poorly differentiated; Grade III	Negative	Negative	Negative	1	1	T2	0	Alive	Alive or dead of other cause	Active follow-up
2007	30	White	Female	Poorly differentiated; Grade III	Positive	Positive	Not 2010+ Breast	1	1	T1c	82	Alive	Alive or dead of other cause	Active follow-up
2010	30	White	Female	Poorly differentiated; Grade III	Negative	Negative	Negative	1	1	T2	29	Dead	Dead (attributable to this cancer dx)	Active follow-up
2010	30	White	Female	Poorly differentiated; Grade III	Positive	Positive	Positive	1	1	T2	37	Alive	Alive or dead of other cause	Active follow-up
2005	30	White	Female	Poorly differentiated; Grade III	Positive	Positive	Not 2010+ Breast	1	1	T2	72	Dead	Dead (attributable to this cancer dx)	Active follow-up
2009	30	White	Female	Poorly differentiated; Grade III	Unknown	Unknown	Not 2010+ Breast	1	1	TX	19	Dead	Alive or dead of other cause	Active follow-up
2011	30	Black	Female	Moderately differentiated; Grade II	Negative	Negative	Positive	1	1	T2	27	Alive	Alive or dead of other cause	Active follow-up
2012	30	White	Female	Moderately differentiated; Grade II	Positive	Positive	Negative	1	1	T2	16	Alive	Alive or dead of other cause	Active follow-up
2011	30	White	Female	Moderately differentiated; Grade II	Positive	Positive	Negative	2	1	T2	27	Alive	Alive or dead of other cause	Active follow-up
2008	30	White	Female	Moderately differentiated; Grade II	Positive	Positive	Not 2010+ Breast	3	1	T2	62	Alive	Alive or dead of other cause	Active follow-up
2011	30	White	Female	Poorly differentiated; Grade III	Positive	Positive	Negative	3	1	T2	30	Alive	Alive or dead of other cause	Active follow-up
2005	30	White	Female	Poorly differentiated; Grade III	Positive	Positive	Not 2010+ Breast	3	1	T4c	25	Dead	Dead (attributable to this cancer dx)	Active follow-up
2010	30	White	Female	Poorly differentiated; Grade III	Negative	Negative	Positive	3	1	T1b	45	Alive	Alive or dead of other cause	Active follow-up
2011	30	White	Female	Moderately differentiated; Grade II	Positive	Positive	Negative	3	1	T2	27	Alive	Alive or dead of other cause	Active follow-up
2005	30	White	Female	Poorly differentiated; Grade III	Negative	Negative	Not 2010+ Breast	1	2	T3	101	Alive	Alive or dead of other cause	Active follow-up
2011	30	Other (American Indian/AK Native, Asian/Pacific Islander)	Female	Moderately differentiated; Grade II	Positive	Positive	Negative	1	2	T2	29	Alive	Alive or dead of other cause	Active follow-up
2011	30	Other (American Indian/AK Native, Asian/Pacific Islander)	Female	Moderately differentiated; Grade II	Unknown	Unknown	Unknown	1	2	T2	32	Alive	Alive or dead of other cause	Active follow-up
2013	30	Other (American Indian/AK Native, Asian/Pacific Islander)	Female	Moderately differentiated; Grade II	Positive	Positive	Borderline	1	2	T2	3	Alive	Alive or dead of other cause	Active follow-up
2006	30	Other (American Indian/AK Native, Asian/Pacific Islander)	Female	Moderately differentiated; Grade II	Positive	Positive	Not 2010+ Breast	1	2	T2	95	Alive	Alive or dead of other cause	Active follow-up
2009	30	White	Female	Poorly differentiated; Grade III	Positive	Negative	Not 2010+ Breast	1	2	T2	54	Alive	Alive or dead of other cause	Active follow-up
2011	30	White	Female	Moderately differentiated; Grade II	Negative	Negative	Positive	1	2	T1b	27	Alive	Alive or dead of other cause	Active follow-up
2006	30	White	Female	Poorly differentiated; Grade III	Positive	Positive	Not 2010+ Breast	1	2	T2	87	Alive	Alive or dead of other cause	Active follow-up
2009	30	White	Female	Moderately differentiated; Grade II	Negative	Negative	Not 2010+ Breast	1	2	T1c	13	Dead	Dead (attributable to this cancer dx)	Active follow-up
2013	30	Black	Female	Poorly differentiated; Grade III	Positive	Positive	Negative	1	2	T1c	6	Alive	Alive or dead of other cause	Active follow-up
2012	30	Black	Female	Moderately differentiated; Grade II	Positive	Positive	Negative	1	2	T2	12	Alive	Alive or dead of other cause	Active follow-up
2011	30	Other (American Indian/AK Native, Asian/Pacific Islander)	Female	Poorly differentiated; Grade III	Positive	Positive	Negative	2	2	T3	29	Alive	Alive or dead of other cause	Active follow-up
2009	30	Black	Female	Moderately differentiated; Grade II	Positive	Positive	Not 2010+ Breast	3	2	T3	34	Dead	Dead (attributable to this cancer dx)	Active follow-up
2006	30	White	Female	Poorly differentiated; Grade III	Negative	Negative	Not 2010+ Breast	3	2	T3	9	Dead	Dead (attributable to this cancer dx)	Active follow-up
2012	30	White	Female	Moderately differentiated; Grade II	Positive	Positive	Negative	3	2	T3	20	Alive	Alive or dead of other cause	Active follow-up
2005	30	Black	Female	Poorly differentiated; Grade III	Negative	Negative	Not 2010+ Breast	1	3	T1b	104	Alive	Alive or dead of other cause	Active follow-up
2006	30	Black	Female	Poorly differentiated; Grade III	Negative	Negative	Not 2010+ Breast	1	3	T2	20	Dead	Dead (attributable to this cancer dx)	Active follow-up
2009	30	Black	Female	Poorly differentiated; Grade III	Negative	Negative	Not 2010+ Breast	1	3	T2	51	Alive	Alive or dead of other cause	Active follow-up
2010	30	White	Female	Moderately differentiated; Grade II	Negative	Negative	Positive	1	3	T2	41	Alive	Alive or dead of other cause	Active follow-up
2006	30	White	Female	Moderately differentiated; Grade II	Unknown	Unknown	Not 2010+ Breast	1	3	T1c	25	Alive	Alive or dead of other cause	Active follow-up
2008	30	White	Female	Poorly differentiated; Grade III	Positive	Positive	Not 2010+ Breast	1	3	T2	65	Alive	Alive or dead of other cause	Active follow-up
2010	30	Other (American Indian/AK Native, Asian/Pacific Islander)	Female	Poorly differentiated; Grade III	Borderline	Negative	Positive	1	3	T2	41	Alive	Alive or dead of other cause	Active follow-up
2010	30	White	Female	Poorly differentiated; Grade III	Positive	Positive	Negative	2	3	T4d	44	Alive	Alive or dead of other cause	Active follow-up
2010	30	White	Female	Poorly differentiated; Grade III	Positive	Positive	Positive	2	3	T2	47	Alive	Alive or dead of other cause	Active follow-up
2006	30	Black	Female	Poorly differentiated; Grade III	Negative	Negative	Not 2010+ Breast	2	3	T1NOS	16	Dead	Dead (attributable to this cancer dx)	Active follow-up
2007	30	White	Female	Moderately differentiated; Grade II	Positive	Positive	Not 2010+ Breast	3	3	T3	79	Alive	Alive or dead of other cause	Active follow-up
2004	30	White	Female	Unknown	Positive	Positive	Not 2010+ Breast	1	4	T1b	75	Alive	Alive or dead of other cause	Active follow-up
2004	30	White	Female	Poorly differentiated; Grade III	Negative	Negative	Not 2010+ Breast	1	4	T3	29	Alive	Alive or dead of other cause	Active follow-up
2011	30	White	Female	Poorly differentiated; Grade III	Positive	Negative	Negative	1	4	T1c	31	Alive	Alive or dead of other cause	Active follow-up
2008	30	White	Female	Moderately differentiated; Grade II	Positive	Negative	Not 2010+ Breast	1	4	T4d	71	Alive	Alive or dead of other cause	Active follow-up
2010	30	White	Female	Poorly differentiated; Grade III	Positive	Negative	Negative	1	4	T2	37	Dead	Dead (attributable to this cancer dx)	Active follow-up
2013	30	White	Female	Well differentiated; Grade I	Positive	Positive	Negative	1	4	T1c	3	Alive	Alive or dead of other cause	Active follow-up
2012	30	White	Female	Poorly differentiated; Grade III	Positive	Positive	Positive	2	4	T2	20	Alive	Alive or dead of other cause	Active follow-up
2009	30	White	Female	Poorly differentiated; Grade III	Negative	Negative	Not 2010+ Breast	2	4	T2	51	Alive	Alive or dead of other cause	Active follow-up
2012	30	White	Female	Poorly differentiated; Grade III	Negative	Negative	Negative	1	5	T1c	22	Alive	Alive or dead of other cause	Active follow-up
2012	30	White	Female	Poorly differentiated; Grade III	Positive	Negative	Negative	1	5	T2	14	Alive	Alive or dead of other cause	Active follow-up
2010	30	White	Female	Moderately differentiated; Grade II	Positive	Positive	Borderline	1	5	T2	36	Alive	Alive or dead of other cause	Active follow-up
2009	30	White	Female	Moderately differentiated; Grade II	Positive	Positive	Not 2010+ Breast	1	5	TX	56	Alive	Alive or dead of other cause	Active follow-up
2007	30	White	Female	Poorly differentiated; Grade III	Positive	Negative	Not 2010+ Breast	1	5	T1c	79	Alive	Alive or dead of other cause	Active follow-up
2004	30	White	Female	Poorly differentiated; Grade III	Unknown	Unknown	Not 2010+ Breast	1	5	T1c	81	Dead	Dead (attributable to this cancer dx)	Active follow-up
2010	30	White	Female	Poorly differentiated; Grade III	Negative	Negative	Negative	1	5	T2	27	Dead	Dead (attributable to this cancer dx)	Active follow-up
2007	30	Black	Female	Moderately differentiated; Grade II	Positive	Positive	Not 2010+ Breast	1	5	T3	68	Dead	Dead (attributable to this cancer dx)	Active follow-up
2009	30	Black	Female	Moderately differentiated; Grade II	Positive	Positive	Not 2010+ Breast	2	5	T1c	59	Alive	Alive or dead of other cause	Active follow-up
2009	30	White	Female	Moderately differentiated; Grade II	Negative	Negative	Not 2010+ Breast	2	5	T2	55	Alive	Alive or dead of other cause	Active follow-up
2008	30	White	Female	Poorly differentiated; Grade III	Negative	Negative	Not 2010+ Breast	2	5	T3	61	Alive	Alive or dead of other cause	Active follow-up
2012	30	White	Female	Poorly differentiated; Grade III	Positive	Positive	Negative	2	5	T3	23	Alive	Alive or dead of other cause	Active follow-up
2008	30	Black	Female	Poorly differentiated; Grade III	Positive	Positive	Not 2010+ Breast	2	5	T2	60	Alive	Alive or dead of other cause	Active follow-up
2005	30	White	Female	Moderately differentiated; Grade II	Negative	Positive	Not 2010+ Breast	2	5	T2	98	Alive	Alive or dead of other cause	Active follow-up
2013	30	Black	Female	Poorly differentiated; Grade III	Positive	Positive	Negative	2	5	T2	3	Alive	Alive or dead of other cause	Active follow-up
2005	30	White	Female	Moderately differentiated; Grade II	Positive	Positive	Not 2010+ Breast	2	5	T3	75	Dead	Dead (attributable to this cancer dx)	Active follow-up
2004	30	White	Female	Poorly differentiated; Grade III	Positive	Negative	Not 2010+ Breast	3	5	T2	81	Dead	Dead (attributable to this cancer dx)	Active follow-up
2005	30	White	Female	Undifferentiated; anaplastic; Grade IV	Negative	Positive	Not 2010+ Breast	3	5	T2	73	Dead	Dead (attributable to this cancer dx)	Active follow-up
2009	30	White	Female	Poorly differentiated; Grade III	Positive	Positive	Not 2010+ Breast	3	5	T3	50	Alive	Alive or dead of other cause	Active follow-up
2008	30	Black	Female	Poorly differentiated; Grade III	Negative	Negative	Not 2010+ Breast	3	5	T4d	8	Dead	Dead (attributable to this cancer dx)	Active follow-up
2006	30	White	Female	Poorly differentiated; Grade III	Positive	Positive	Not 2010+ Breast	1	6	T2	89	Alive	Alive or dead of other cause	Active follow-up
2010	30	White	Female	Moderately differentiated; Grade II	Negative	Negative	Negative	1	6	T1a	22	Alive	Alive or dead of other cause	Active follow-up
2012	30	Other (American Indian/AK Native, Asian/Pacific Islander)	Female	Poorly differentiated; Grade III	Positive	Positive	Negative	1	6	T1a	20	Alive	Alive or dead of other cause	Active follow-up
2004	30	Other (American Indian/AK Native, Asian/Pacific Islander)	Female	Moderately differentiated; Grade II	Positive	Positive	Not 2010+ Breast	1	6	T1c	115	Alive	Alive or dead of other cause	Active follow-up
2012	30	White	Female	Poorly differentiated; Grade III	Positive	Positive	Negative	1	6	T1c	22	Alive	Alive or dead of other cause	Active follow-up
2012	30	Black	Female	Poorly differentiated; Grade III	Positive	Negative	Negative	1	6	T2	21	Alive	Alive or dead of other cause	Active follow-up
2005	30	Black	Female	Poorly differentiated; Grade III	Negative	Negative	Not 2010+ Breast	1	6	T4d	95	Alive	Alive or dead of other cause	Active follow-up
2007	30	White	Female	Poorly differentiated; Grade III	Negative	Negative	Not 2010+ Breast	1	6	T2	28	Dead	Dead (attributable to this cancer dx)	Active follow-up
2009	30	Black	Female	Poorly differentiated; Grade III	Positive	Positive	Not 2010+ Breast	1	6	T1mic	55	Alive	Alive or dead of other cause	Active follow-up
2007	30	White	Female	Moderately differentiated; Grade II	Positive	Positive	Not 2010+ Breast	1	6	T1b	58	Dead	Dead (attributable to this cancer dx)	Active follow-up
2012	30	White	Female	Moderately differentiated; Grade II	Positive	Positive	Negative	2	6	T4d	9	Alive	Alive or dead of other cause	Active follow-up
2004	30	White	Female	Poorly differentiated; Grade III	Positive	Negative	Not 2010+ Breast	2	6	T2	114	Alive	Alive or dead of other cause	Active follow-up
2006	30	Black	Female	Poorly differentiated; Grade III	Positive	Positive	Not 2010+ Breast	2	6	T3	84	Alive	Alive or dead of other cause	Active follow-up
2005	30	White	Female	Moderately differentiated; Grade II	Positive	Positive	Not 2010+ Breast	2	6	T1a	97	Alive	Alive or dead of other cause	Active follow-up
2012	30	White	Female	Moderately differentiated; Grade II	Positive	Positive	Borderline	2	6	T3	21	Alive	Alive or dead of other cause	Active follow-up
2005	30	White	Female	Poorly differentiated; Grade III	Positive	Positive	Not 2010+ Breast	2	6	T2	25	Dead	Alive or dead of other cause	Active follow-up
2007	30	White	Female	Poorly differentiated; Grade III	Negative	Negative	Not 2010+ Breast	3	6	T2	54	Dead	Dead (attributable to this cancer dx)	Active follow-up
2009	30	White	Female	Poorly differentiated; Grade III	Positive	Positive	Not 2010+ Breast	3	6	T3	50	Alive	Alive or dead of other cause	Active follow-up
2007	30	White	Female	Moderately differentiated; Grade II	Positive	Positive	Not 2010+ Breast	3	6	T2	70	Dead	Dead (attributable to this cancer dx)	Active follow-up
2007	30	Black	Female	Poorly differentiated; Grade III	Negative	Negative	Not 2010+ Breast	3	6	T2	29	Dead	Dead (attributable to this cancer dx)	Active follow-up
2010	30	White	Female	Moderately differentiated; Grade II	Positive	Positive	Negative	1	7	T2	43	Alive	Alive or dead of other cause	Active follow-up
2008	30	Black	Female	Moderately differentiated; Grade II	Positive	Positive	Not 2010+ Breast	1	7	T1c	65	Alive	Alive or dead of other cause	Active follow-up
2013	30	Black	Female	Well differentiated; Grade I	Positive	Positive	Negative	1	7	T1c	0	Alive	Alive or dead of other cause	Active follow-up
2004	30	White	Female	Poorly differentiated; Grade III	Negative	Positive	Not 2010+ Breast	1	7	T1c	115	Alive	Alive or dead of other cause	Active follow-up
2005	30	White	Female	Poorly differentiated; Grade III	Negative	Negative	Not 2010+ Breast	1	7	T2	62	Alive	Alive or dead of other cause	Active follow-up
2006	30	White	Female	Moderately differentiated; Grade II	Negative	Negative	Not 2010+ Breast	1	7	T2	87	Alive	Alive or dead of other cause	Active follow-up
2013	30	White	Female	Poorly differentiated; Grade III	Positive	Positive	Unknown	1	7	T2	6	Alive	Alive or dead of other cause	Active follow-up
2012	30	White	Female	Poorly differentiated; Grade III	Positive	Negative	Negative	1	7	T1c	16	Alive	Alive or dead of other cause	Active follow-up
2006	30	White	Female	Poorly differentiated; Grade III	Negative	Negative	Not 2010+ Breast	1	7	T4d	95	Alive	Alive or dead of other cause	Active follow-up
2007	30	White	Female	Moderately differentiated; Grade II	Positive	Positive	Not 2010+ Breast	1	7	T1c	83	Alive	Alive or dead of other cause	Active follow-up
2012	30	Black	Female	Moderately differentiated; Grade II	Positive	Negative	Negative	1	7	T1c	15	Alive	Alive or dead of other cause	Active follow-up
2007	30	White	Female	Poorly differentiated; Grade III	Negative	Negative	Not 2010+ Breast	1	7	T1c	26	Dead	Dead (attributable to this cancer dx)	Active follow-up
2009	30	Black	Female	Poorly differentiated; Grade III	Positive	Positive	Not 2010+ Breast	1	7	T2	50	Alive	Alive or dead of other cause	Active follow-up
2004	30	White	Female	Undifferentiated; anaplastic; Grade IV	Unknown	Unknown	Not 2010+ Breast	2	7	TX	109	Alive	Alive or dead of other cause	Active follow-up
2007	30	Black	Female	Moderately differentiated; Grade II	Positive	Positive	Not 2010+ Breast	2	7	T2	80	Alive	Alive or dead of other cause	Active follow-up
2013	30	White	Female	Poorly differentiated; Grade III	Positive	Positive	Negative	2	7	T3	6	Alive	Alive or dead of other cause	Active follow-up
2013	30	White	Female	Moderately differentiated; Grade II	Positive	Positive	Positive	1	8	T2	9	Alive	Alive or dead of other cause	Active follow-up
2013	30	White	Female	Moderately differentiated; Grade II	Positive	Positive	Negative	1	8	T1c	8	Alive	Alive or dead of other cause	Active follow-up
2013	30	White	Female	Poorly differentiated; Grade III	Negative	Negative	Negative	1	8	T2	2	Alive	Alive or dead of other cause	Active follow-up
2011	30	White	Female	Poorly differentiated; Grade III	Positive	Positive	Negative	1	8	T2	34	Alive	Alive or dead of other cause	Active follow-up
2008	30	White	Female	Poorly differentiated; Grade III	Negative	Positive	Not 2010+ Breast	1	8	T2	61	Alive	Alive or dead of other cause	Active follow-up
2011	30	White	Female	Poorly differentiated; Grade III	Negative	Negative	Negative	1	8	T1c	30	Alive	Alive or dead of other cause	Active follow-up
2006	30	White	Female	Moderately differentiated; Grade II	Positive	Positive	Not 2010+ Breast	1	8	T1b	88	Alive	Alive or dead of other cause	Active follow-up
2011	30	White	Female	Moderately differentiated; Grade II	Positive	Positive	Negative	1	8	T2	24	Alive	Alive or dead of other cause	Active follow-up
2012	30	White	Female	Poorly differentiated; Grade III	Positive	Positive	Positive	1	8	T1c	13	Alive	Alive or dead of other cause	Active follow-up
2013	30	White	Female	Unknown	Positive	Positive	Borderline	1	8	T3	3	Alive	Alive or dead of other cause	Active follow-up
2010	30	Black	Female	Moderately differentiated; Grade II	Positive	Positive	Negative	1	8	T1b	46	Alive	Alive or dead of other cause	Active follow-up
2007	30	Black	Female	Poorly differentiated; Grade III	Negative	Negative	Not 2010+ Breast	1	8	TX	13	Dead	Dead (attributable to this cancer dx)	Active follow-up
2011	30	White	Female	Poorly differentiated; Grade III	Negative	Negative	Negative	1	8	T2	25	Alive	Alive or dead of other cause	Active follow-up
2011	30	Black	Female	Unknown	Positive	Positive	Positive	1	8	T2	28	Alive	Alive or dead of other cause	Active follow-up
2010	30	Other (American Indian/AK Native, Asian/Pacific Islander)	Female	Moderately differentiated; Grade II	Positive	Positive	Negative	1	8	T3	45	Alive	Alive or dead of other cause	Active follow-up
2005	30	White	Female	Poorly differentiated; Grade III	Negative	Negative	Not 2010+ Breast	1	8	T3	103	Alive	Alive or dead of other cause	Active follow-up
2007	30	White	Female	Poorly differentiated; Grade III	Positive	Positive	Not 2010+ Breast	1	8	T4b	51	Dead	Dead (attributable to this cancer dx)	Active follow-up
2010	30	White	Female	Poorly differentiated; Grade III	Negative	Negative	Negative	1	8	T3	41	Alive	Alive or dead of other cause	Active follow-up
2004	30	Black	Female	Poorly differentiated; Grade III	Positive	Positive	Not 2010+ Breast	1	8	T2	88	Dead	Dead (attributable to this cancer dx)	Active follow-up
2013	30	White	Female	Poorly differentiated; Grade III	Positive	Positive	Positive	1	8	T1c	8	Alive	Alive or dead of other cause	Active follow-up
2006	30	White	Female	Moderately differentiated; Grade II	Positive	Positive	Not 2010+ Breast	2	8	T1c	61	Dead	Dead (attributable to this cancer dx)	Active follow-up
2004	30	White	Female	Poorly differentiated; Grade III	Positive	Positive	Not 2010+ Breast	2	8	T2	118	Alive	Alive or dead of other cause	Active follow-up
2008	30	White	Female	Poorly differentiated; Grade III	Positive	Negative	Not 2010+ Breast	2	8	T1c	60	Alive	Alive or dead of other cause	Active follow-up
2013	30	White	Female	Poorly differentiated; Grade III	Positive	Positive	Negative	2	8	T3	1	Alive	Alive or dead of other cause	Active follow-up
2005	30	White	Female	Undifferentiated; anaplastic; Grade IV	Positive	Positive	Not 2010+ Breast	2	8	T2	107	Alive	Alive or dead of other cause	Active follow-up
2010	30	Black	Female	Poorly differentiated; Grade III	Positive	Positive	Negative	2	8	T2	38	Alive	Alive or dead of other cause	Active follow-up
2004	30	Black	Female	Moderately differentiated; Grade II	Positive	Positive	Not 2010+ Breast	2	8	T2	115	Alive	Alive or dead of other cause	Active follow-up
2011	30	White	Female	Poorly differentiated; Grade III	Positive	Positive	Positive	2	8	T2	29	Alive	Alive or dead of other cause	Active follow-up
2006	30	Other (American Indian/AK Native, Asian/Pacific Islander)	Female	Poorly differentiated; Grade III	Positive	Positive	Not 2010+ Breast	2	8	T2	85	Alive	Alive or dead of other cause	Active follow-up
2005	30	White	Female	Poorly differentiated; Grade III	Unknown	Unknown	Not 2010+ Breast	3	8	T2	75	Dead	Dead (attributable to this cancer dx)	Active follow-up
2006	30	White	Female	Moderately differentiated; Grade II	Positive	Positive	Not 2010+ Breast	1	9	T4d	92	Alive	Alive or dead of other cause	Active follow-up
2011	30	White	Female	Moderately differentiated; Grade II	Positive	Positive	Negative	1	9	T3	33	Alive	Alive or dead of other cause	Active follow-up
2004	30	White	Female	Moderately differentiated; Grade II	Positive	Negative	Not 2010+ Breast	1	9	TX	108	Alive	Alive or dead of other cause	Active follow-up
2007	30	White	Female	Poorly differentiated; Grade III	Positive	Positive	Not 2010+ Breast	1	9	T2	83	Alive	Alive or dead of other cause	Active follow-up
2005	30	White	Female	Moderately differentiated; Grade II	Unknown	Unknown	Not 2010+ Breast	1	9	T1b	105	Alive	Alive or dead of other cause	Active follow-up
2005	30	Black	Female	Moderately differentiated; Grade II	Negative	Negative	Not 2010+ Breast	1	9	T2	34	Dead	Alive or dead of other cause	Active follow-up
2004	30	White	Female	Moderately differentiated; Grade II	Positive	Positive	Not 2010+ Breast	1	9	T1c	101	Alive	Alive or dead of other cause	Active follow-up
2008	30	White	Female	Moderately differentiated; Grade II	Positive	Positive	Not 2010+ Breast	1	9	T2	60	Alive	Alive or dead of other cause	Active follow-up
2006	30	White	Female	Moderately differentiated; Grade II	Positive	Positive	Not 2010+ Breast	1	9	T1c	95	Alive	Alive or dead of other cause	Active follow-up
2004	30	White	Female	Moderately differentiated; Grade II	Negative	Negative	Not 2010+ Breast	1	9	T1c	115	Alive	Alive or dead of other cause	Active follow-up
2005	30	White	Female	Moderately differentiated; Grade II	Positive	Positive	Not 2010+ Breast	1	9	T1a	97	Alive	Alive or dead of other cause	Active follow-up
2004	30	Black	Female	Poorly differentiated; Grade III	Positive	Positive	Not 2010+ Breast	1	9	T2	116	Alive	Alive or dead of other cause	Active follow-up
2010	30	White	Female	Poorly differentiated; Grade III	Positive	Positive	Unknown	1	9	T2	37	Alive	Alive or dead of other cause	Active follow-up
2012	30	White	Female	Poorly differentiated; Grade III	Negative	Negative	Negative	1	9	T2	21	Alive	Alive or dead of other cause	Active follow-up
2004	30	White	Female	Poorly differentiated; Grade III	Positive	Positive	Not 2010+ Breast	2	9	T1c	114	Alive	Alive or dead of other cause	Active follow-up
2005	30	White	Female	Poorly differentiated; Grade III	Positive	Negative	Not 2010+ Breast	2	9	T3	98	Alive	Alive or dead of other cause	Active follow-up
2012	30	White	Female	Poorly differentiated; Grade III	Positive	Positive	Negative	3	9	T3	16	Alive	Alive or dead of other cause	Active follow-up
2007	30	White	Female	Poorly differentiated; Grade III	Negative	Negative	Not 2010+ Breast	3	9	T2	83	Alive	Alive or dead of other cause	Active follow-up
2007	30	White	Female	Poorly differentiated; Grade III	Negative	Negative	Not 2010+ Breast	1	10	T2	73	Alive	Alive or dead of other cause	Active follow-up
2008	30	Other (American Indian/AK Native, Asian/Pacific Islander)	Female	Poorly differentiated; Grade III	Positive	Positive	Not 2010+ Breast	1	10	T2	57	Alive	Alive or dead of other cause	Active follow-up
2009	30	White	Female	Poorly differentiated; Grade III	Negative	Negative	Not 2010+ Breast	1	10	T4d	52	Alive	Alive or dead of other cause	Active follow-up
2006	30	Black	Female	Moderately differentiated; Grade II	Positive	Positive	Not 2010+ Breast	1	10	T2	65	Dead	Dead (attributable to this cancer dx)	Active follow-up
2012	30	Black	Female	Unknown	Positive	Positive	Negative	1	10	T4d	14	Alive	Alive or dead of other cause	Active follow-up
2004	30	White	Female	Poorly differentiated; Grade III	Negative	Negative	Not 2010+ Breast	1	10	T1c	57	Dead	Dead (attributable to this cancer dx)	Active follow-up
2008	30	White	Female	Poorly differentiated; Grade III	Negative	Positive	Not 2010+ Breast	1	10	T1c	70	Alive	Alive or dead of other cause	Active follow-up
2004	30	White	Female	Moderately differentiated; Grade II	Positive	Positive	Not 2010+ Breast	1	10	T2	117	Alive	Alive or dead of other cause	Active follow-up
2010	30	White	Female	Poorly differentiated; Grade III	Positive	Positive	Negative	1	10	T1c	23	Alive	Alive or dead of other cause	Active follow-up
2010	30	Black	Female	Poorly differentiated; Grade III	Positive	Positive	Negative	2	10	T1b	40	Alive	Alive or dead of other cause	Active follow-up
2004	30	White	Female	Poorly differentiated; Grade III	Positive	Positive	Not 2010+ Breast	2	10	T1c	22	Dead	Dead (attributable to this cancer dx)	Active follow-up
2008	30	Other (American Indian/AK Native, Asian/Pacific Islander)	Female	Poorly differentiated; Grade III	Negative	Negative	Not 2010+ Breast	2	10	T2	32	Alive	Alive or dead of other cause	Active follow-up
2009	30	Other (American Indian/AK Native, Asian/Pacific Islander)	Female	Poorly differentiated; Grade III	Positive	Borderline	Not 2010+ Breast	3	10	T1c	37	Alive	Alive or dead of other cause	Active follow-up
2004	30	White	Female	Poorly differentiated; Grade III	Negative	Negative	Not 2010+ Breast	1	11	T3	112	Alive	Alive or dead of other cause	Active follow-up
2013	30	Black	Female	Poorly differentiated; Grade III	Positive	Positive	Negative	1	11	T3	0	Alive	Alive or dead of other cause	Active follow-up
2011	30	White	Female	Moderately differentiated; Grade II	Positive	Positive	Positive	1	11	T1c	27	Alive	Alive or dead of other cause	Active follow-up
2012	30	White	Female	Moderately differentiated; Grade II	Negative	Negative	Negative	1	11	T2	13	Alive	Alive or dead of other cause	Active follow-up
2012	30	Other (American Indian/AK Native, Asian/Pacific Islander)	Female	Poorly differentiated; Grade III	Negative	Negative	Negative	1	11	T2	16	Alive	Alive or dead of other cause	Active follow-up
2009	30	White	Female	Poorly differentiated; Grade III	Positive	Positive	Not 2010+ Breast	1	11	T2	4	Alive	Alive or dead of other cause	Active follow-up
2012	30	White	Female	Poorly differentiated; Grade III	Negative	Negative	Negative	1	11	T2	13	Alive	Alive or dead of other cause	Active follow-up
2004	30	White	Female	Moderately differentiated; Grade II	Positive	Positive	Not 2010+ Breast	1	11	T2	113	Alive	Alive or dead of other cause	Active follow-up
2013	30	White	Female	Moderately differentiated; Grade II	Positive	Positive	Negative	1	11	T2	5	Alive	Alive or dead of other cause	Active follow-up
2005	30	Other (American Indian/AK Native, Asian/Pacific Islander)	Female	Poorly differentiated; Grade III	Positive	Positive	Not 2010+ Breast	1	11	T3	104	Alive	Alive or dead of other cause	Active follow-up
2009	30	White	Female	Poorly differentiated; Grade III	Positive	Positive	Not 2010+ Breast	1	11	T2	55	Alive	Alive or dead of other cause	Active follow-up
2011	30	White	Female	Poorly differentiated; Grade III	Positive	Positive	Negative	1	11	T3	33	Alive	Alive or dead of other cause	Active follow-up
2013	30	White	Female	Poorly differentiated; Grade III	Negative	Negative	Negative	1	11	T2	0	Alive	Alive or dead of other cause	Active follow-up
2006	30	White	Female	Poorly differentiated; Grade III	Unknown	Unknown	Not 2010+ Breast	1	11	T1c	87	Alive	Alive or dead of other cause	Active follow-up
2005	30	White	Female	Poorly differentiated; Grade III	Negative	Negative	Not 2010+ Breast	1	11	T2	106	Alive	Alive or dead of other cause	Active follow-up
2011	30	White	Female	Poorly differentiated; Grade III	Negative	Negative	Negative	1	11	T1c	32	Alive	Alive or dead of other cause	Active follow-up
2012	30	Black	Female	Poorly differentiated; Grade III	Positive	Positive	Negative	1	11	T2	14	Alive	Alive or dead of other cause	Active follow-up
2013	30	White	Female	Moderately differentiated; Grade II	Positive	Negative	Negative	2	11	T2	2	Alive	Alive or dead of other cause	Active follow-up
2008	30	White	Female	Poorly differentiated; Grade III	Negative	Negative	Not 2010+ Breast	2	11	T1c	66	Alive	Alive or dead of other cause	Active follow-up
2011	30	White	Female	Moderately differentiated; Grade II	Positive	Positive	Negative	2	11	T1c	33	Alive	Alive or dead of other cause	Active follow-up
2009	30	White	Female	Moderately differentiated; Grade II	Positive	Negative	Not 2010+ Breast	2	11	T2	59	Alive	Alive or dead of other cause	Active follow-up
2007	30	Black	Female	Poorly differentiated; Grade III	Negative	Negative	Not 2010+ Breast	3	11	T2	18	Dead	Dead (attributable to this cancer dx)	Active follow-up
2007	30	Black	Female	Moderately differentiated; Grade II	Positive	Positive	Not 2010+ Breast	1	12	T2	73	Alive	Alive or dead of other cause	Active follow-up
2010	30	White	Female	Poorly differentiated; Grade III	Negative	Negative	Positive	1	12	T1b	11	Alive	Alive or dead of other cause	Active follow-up
2004	30	Black	Female	Poorly differentiated; Grade III	Unknown	Unknown	Not 2010+ Breast	1	12	T2	29	Dead	Dead (attributable to this cancer dx)	Active follow-up
2006	30	Black	Female	Moderately differentiated; Grade II	Positive	Negative	Not 2010+ Breast	1	12	T1c	92	Alive	Alive or dead of other cause	Active follow-up
2009	30	White	Female	Moderately differentiated; Grade II	Positive	Positive	Not 2010+ Breast	1	12	T1c	53	Alive	Alive or dead of other cause	Active follow-up
2011	30	Black	Female	Unknown	Unknown	Unknown	Unknown	1	12	TX	33	Alive	Alive or dead of other cause	Active follow-up
2008	30	Other (American Indian/AK Native, Asian/Pacific Islander)	Female	Poorly differentiated; Grade III	Negative	Borderline	Not 2010+ Breast	1	12	T1c	25	Dead	Dead (attributable to this cancer dx)	Active follow-up
2009	30	Black	Female	Poorly differentiated; Grade III	Positive	Positive	Not 2010+ Breast	1	12	T2	49	Alive	Alive or dead of other cause	Active follow-up
2012	30	Black	Female	Poorly differentiated; Grade III	Positive	Positive	Positive	1	12	T1c	13	Alive	Alive or dead of other cause	Active follow-up
2011	30	White	Female	Well differentiated; Grade I	Positive	Positive	Negative	1	12	T1b	25	Alive	Alive or dead of other cause	Active follow-up
2007	30	Black	Female	Poorly differentiated; Grade III	Negative	Negative	Not 2010+ Breast	1	12	T4d	56	Dead	Dead (attributable to this cancer dx)	Active follow-up
2010	30	White	Female	Moderately differentiated; Grade II	Positive	Negative	Positive	1	12	T1b	42	Alive	Alive or dead of other cause	Active follow-up
2009	30	Unknown	Female	Poorly differentiated; Grade III	Positive	Positive	Not 2010+ Breast	1	12	T2	59	Alive	Alive or dead of other cause	Active follow-up
2007	30	White	Female	Poorly differentiated; Grade III	Positive	Positive	Not 2010+ Breast	1	12	T1c	77	Alive	Alive or dead of other cause	Active follow-up
2008	30	Other (American Indian/AK Native, Asian/Pacific Islander)	Female	Moderately differentiated; Grade II	Positive	Positive	Not 2010+ Breast	1	12	T2	66	Alive	Alive or dead of other cause	Active follow-up
2006	30	White	Female	Moderately differentiated; Grade II	Positive	Unknown	Not 2010+ Breast	2	12	T2	87	Alive	Alive or dead of other cause	Active follow-up
2008	30	White	Female	Moderately differentiated; Grade II	Positive	Positive	Not 2010+ Breast	2	12	T2	62	Alive	Alive or dead of other cause	Active follow-up
2007	30	White	Female	Poorly differentiated; Grade III	Positive	Positive	Not 2010+ Breast	2	12	T2	75	Alive	Alive or dead of other cause	Active follow-up
2012	30	Black	Female	Poorly differentiated; Grade III	Positive	Positive	Negative	3	12	T3	22	Alive	Alive or dead of other cause	Active follow-up
2004	30	White	Female	Moderately differentiated; Grade II	Positive	Borderline	Not 2010+ Breast	1	13	T1c	110	Alive	Alive or dead of other cause	Active follow-up
2005	30	White	Female	Poorly differentiated; Grade III	Positive	Negative	Not 2010+ Breast	1	13	T3	97	Alive	Alive or dead of other cause	Active follow-up
2012	30	White	Female	Poorly differentiated; Grade III	Positive	Negative	Negative	1	13	T2	22	Alive	Alive or dead of other cause	Active follow-up
2006	30	White	Female	Poorly differentiated; Grade III	Positive	Positive	Not 2010+ Breast	1	13	T2	89	Alive	Alive or dead of other cause	Active follow-up
2009	30	White	Female	Moderately differentiated; Grade II	Positive	Positive	Not 2010+ Breast	1	13	T1c	57	Alive	Alive or dead of other cause	Active follow-up
2013	30	White	Female	Poorly differentiated; Grade III	Positive	Positive	Positive	1	13	T2	1	Alive	Alive or dead of other cause	Active follow-up
2007	30	Other (American Indian/AK Native, Asian/Pacific Islander)	Female	Poorly differentiated; Grade III	Positive	Positive	Not 2010+ Breast	1	13	T2	64	Dead	Dead (attributable to this cancer dx)	Active follow-up
2013	30	White	Female	Poorly differentiated; Grade III	Positive	Negative	Negative	1	13	T1c	4	Alive	Alive or dead of other cause	Active follow-up
2009	30	Black	Female	Poorly differentiated; Grade III	Positive	Positive	Not 2010+ Breast	1	13	T1c	58	Alive	Alive or dead of other cause	Active follow-up
2009	30	Black	Female	Poorly differentiated; Grade III	Negative	Negative	Not 2010+ Breast	1	13	T1c	50	Alive	Alive or dead of other cause	Active follow-up
2013	30	White	Female	Poorly differentiated; Grade III	Positive	Positive	Negative	2	13	T2	9	Alive	Alive or dead of other cause	Active follow-up
2011	30	White	Female	Moderately differentiated; Grade II	Positive	Positive	Borderline	2	13	T2	28	Alive	Alive or dead of other cause	Active follow-up
2010	30	White	Female	Poorly differentiated; Grade III	Positive	Positive	Negative	2	13	T3	32	Dead	Dead (attributable to this cancer dx)	Active follow-up
2007	30	White	Female	Poorly differentiated; Grade III	Negative	Negative	Not 2010+ Breast	3	13	T2	30	Dead	Dead (attributable to this cancer dx)	Active follow-up
2004	30	White	Female	Poorly differentiated; Grade III	Negative	Negative	Not 2010+ Breast	3	13	T4b	36	Dead	Dead (attributable to this cancer dx)	Active follow-up
2005	30	White	Female	Poorly differentiated; Grade III	Negative	Negative	Not 2010+ Breast	1	14	T2	105	Alive	Alive or dead of other cause	Active follow-up
2008	30	Black	Female	Moderately differentiated; Grade II	Positive	Positive	Not 2010+ Breast	1	14	T2	58	Alive	Alive or dead of other cause	Active follow-up
2013	30	White	Female	Poorly differentiated; Grade III	Positive	Positive	Negative	1	14	T3	11	Alive	Alive or dead of other cause	Active follow-up
2009	30	White	Female	Poorly differentiated; Grade III	Negative	Negative	Not 2010+ Breast	1	14	T2	57	Alive	Alive or dead of other cause	Active follow-up
2012	30	Other (American Indian/AK Native, Asian/Pacific Islander)	Female	Unknown	Positive	Positive	Negative	1	14	T2	22	Alive	Alive or dead of other cause	Active follow-up
2010	30	White	Female	Moderately differentiated; Grade II	Negative	Negative	Positive	1	14	T3	43	Alive	Alive or dead of other cause	Active follow-up
2013	30	Black	Female	Poorly differentiated; Grade III	Positive	Positive	Unknown	2	14	TX	5	Alive	Alive or dead of other cause	Active follow-up
2011	30	White	Female	Poorly differentiated; Grade III	Positive	Positive	Negative	2	14	T1c	30	Alive	Alive or dead of other cause	Active follow-up
2011	30	Other (American Indian/AK Native, Asian/Pacific Islander)	Female	Poorly differentiated; Grade III	Negative	Negative	Negative	3	14	T2	17	Dead	Dead (attributable to this cancer dx)	Active follow-up
2009	30	White	Female	Moderately differentiated; Grade II	Positive	Positive	Not 2010+ Breast	1	15	T1b	57	Alive	Alive or dead of other cause	Active follow-up
2011	30	White	Female	Moderately differentiated; Grade II	Positive	Positive	Negative	1	15	T2	35	Alive	Alive or dead of other cause	Active follow-up
2006	30	White	Female	Moderately differentiated; Grade II	Negative	Negative	Not 2010+ Breast	1	15	T1b	58	Alive	Alive or dead of other cause	Active follow-up
2013	30	Other (American Indian/AK Native, Asian/Pacific Islander)	Female	Moderately differentiated; Grade II	Positive	Positive	Negative	1	15	T2	6	Alive	Alive or dead of other cause	Active follow-up
2009	30	White	Female	Poorly differentiated; Grade III	Negative	Negative	Not 2010+ Breast	1	15	T1c	59	Alive	Alive or dead of other cause	Active follow-up
2004	30	White	Female	Poorly differentiated; Grade III	Positive	Positive	Not 2010+ Breast	1	15	T1c	110	Alive	Alive or dead of other cause	Active follow-up
2005	30	Black	Female	Poorly differentiated; Grade III	Negative	Negative	Not 2010+ Breast	1	15	T2	101	Alive	Alive or dead of other cause	Active follow-up
2007	30	White	Female	Poorly differentiated; Grade III	Positive	Positive	Not 2010+ Breast	1	15	T1c	73	Alive	Alive or dead of other cause	Active follow-up
2008	30	White	Female	Moderately differentiated; Grade II	Positive	Positive	Not 2010+ Breast	1	15	T3	66	Alive	Alive or dead of other cause	Active follow-up
2005	30	White	Female	Poorly differentiated; Grade III	Negative	Negative	Not 2010+ Breast	2	15	T3	10	Dead	Dead (attributable to this cancer dx)	Active follow-up
2010	30	Unknown	Female	Poorly differentiated; Grade III	Unknown	Unknown	Unknown	2	15	TX	38	Alive	Alive or dead of other cause	Active follow-up
2009	30	White	Female	Poorly differentiated; Grade III	Negative	Negative	Not 2010+ Breast	2	15	T2	13	Dead	Dead (attributable to this cancer dx)	Active follow-up
2007	30	White	Female	Poorly differentiated; Grade III	Negative	Negative	Not 2010+ Breast	2	15	T3	38	Dead	Dead (attributable to this cancer dx)	Active follow-up
2010	30	White	Female	Poorly differentiated; Grade III	Positive	Positive	Positive	2	15	T4d	6	Dead	Dead (attributable to this cancer dx)	Active follow-up
2013	30	Black	Female	Moderately differentiated; Grade II	Negative	Negative	Positive	2	15	T1c	1	Alive	Alive or dead of other cause	Active follow-up
2005	30	Other (American Indian/AK Native, Asian/Pacific Islander)	Female	Well differentiated; Grade I	Positive	Positive	Not 2010+ Breast	1	16	T1c	107	Alive	Alive or dead of other cause	Active follow-up
2004	30	White	Female	Poorly differentiated; Grade III	Negative	Negative	Not 2010+ Breast	1	16	T1c	109	Alive	Alive or dead of other cause	Active follow-up
2007	30	White	Female	Poorly differentiated; Grade III	Negative	Negative	Not 2010+ Breast	1	16	T2	73	Alive	Alive or dead of other cause	Active follow-up
2011	30	White	Female	Well differentiated; Grade I	Positive	Positive	Borderline	1	16	T2	24	Alive	Alive or dead of other cause	Active follow-up
2010	30	White	Female	Poorly differentiated; Grade III	Positive	Positive	Negative	1	16	T2	37	Alive	Alive or dead of other cause	Active follow-up
2004	30	White	Female	Poorly differentiated; Grade III	Positive	Negative	Not 2010+ Breast	1	16	T2	94	Alive	Alive or dead of other cause	Active follow-up
2006	30	White	Female	Moderately differentiated; Grade II	Positive	Positive	Not 2010+ Breast	1	16	T2	73	Alive	Alive or dead of other cause	Active follow-up
2010	30	White	Female	Poorly differentiated; Grade III	Positive	Positive	Borderline	2	16	T1c	43	Alive	Alive or dead of other cause	Active follow-up
2004	30	White	Female	Poorly differentiated; Grade III	Negative	Negative	Not 2010+ Breast	3	16	T2	115	Alive	Alive or dead of other cause	Active follow-up
2007	30	White	Female	Poorly differentiated; Grade III	Positive	Positive	Not 2010+ Breast	1	17	T1c	83	Alive	Alive or dead of other cause	Active follow-up
2010	30	White	Female	Moderately differentiated; Grade II	Positive	Positive	Negative	1	17	T4b	42	Alive	Alive or dead of other cause	Active follow-up
2010	30	Black	Female	Moderately differentiated; Grade II	Positive	Positive	Negative	1	17	T1c	44	Alive	Alive or dead of other cause	Active follow-up
2010	30	White	Female	Moderately differentiated; Grade II	Positive	Positive	Negative	1	17	T2	19	Alive	Alive or dead of other cause	Active follow-up
2007	30	White	Female	Poorly differentiated; Grade III	Positive	Positive	Not 2010+ Breast	1	17	T1c	53	Dead	Dead (attributable to this cancer dx)	Active follow-up
2005	30	Other (American Indian/AK Native, Asian/Pacific Islander)	Female	Poorly differentiated; Grade III	Positive	Positive	Not 2010+ Breast	1	17	T2	97	Alive	Alive or dead of other cause	Active follow-up
2010	30	White	Female	Poorly differentiated; Grade III	Positive	Positive	Unknown	1	17	T2	19	Alive	Alive or dead of other cause	Active follow-up
2007	30	White	Female	Poorly differentiated; Grade III	Positive	Positive	Not 2010+ Breast	1	17	T2	81	Alive	Alive or dead of other cause	Active follow-up
2010	30	White	Female	Moderately differentiated; Grade II	Positive	Positive	Negative	1	17	T2	44	Alive	Alive or dead of other cause	Active follow-up
2010	30	Black	Female	Poorly differentiated; Grade III	Positive	Negative	Positive	2	17	T3	22	Dead	Dead (attributable to this cancer dx)	Active follow-up
2005	30	White	Female	Poorly differentiated; Grade III	Positive	Positive	Not 2010+ Breast	1	18	T2	89	Alive	Alive or dead of other cause	Active follow-up
2004	30	White	Female	Poorly differentiated; Grade III	Positive	Positive	Not 2010+ Breast	1	18	T2	117	Alive	Alive or dead of other cause	Active follow-up
2011	30	White	Female	Poorly differentiated; Grade III	Positive	Positive	Negative	1	18	T3	33	Dead	Dead (attributable to this cancer dx)	Active follow-up
2010	30	White	Female	Poorly differentiated; Grade III	Negative	Negative	Negative	1	18	T2	36	Alive	Alive or dead of other cause	Active follow-up
2012	30	White	Female	Poorly differentiated; Grade III	Negative	Positive	Negative	1	18	T2	15	Dead	Dead (attributable to this cancer dx)	Active follow-up
2006	30	White	Female	Poorly differentiated; Grade III	Negative	Negative	Not 2010+ Breast	1	18	T2	0	Alive	Alive or dead of other cause	Active follow-up
2009	30	White	Female	Moderately differentiated; Grade II	Positive	Positive	Not 2010+ Breast	1	18	T1c	57	Alive	Alive or dead of other cause	Active follow-up
2010	30	Black	Female	Poorly differentiated; Grade III	Positive	Positive	Negative	1	18	T1c	35	Dead	Dead (attributable to this cancer dx)	Active follow-up
2011	30	White	Female	Poorly differentiated; Grade III	Negative	Negative	Positive	1	18	T3	34	Alive	Alive or dead of other cause	Active follow-up
2011	30	Black	Female	Unknown	Positive	Positive	Negative	2	18	T2	26	Alive	Alive or dead of other cause	Active follow-up
2005	30	White	Female	Poorly differentiated; Grade III	Positive	Positive	Not 2010+ Breast	2	18	T2	104	Alive	Alive or dead of other cause	Active follow-up
2011	30	White	Female	Moderately differentiated; Grade II	Positive	Positive	Negative	2	18	T2	27	Alive	Alive or dead of other cause	Active follow-up
2005	30	Black	Female	Poorly differentiated; Grade III	Negative	Negative	Not 2010+ Breast	2	18	T1c	100	Alive	Alive or dead of other cause	Active follow-up
2009	30	White	Female	Poorly differentiated; Grade III	Positive	Positive	Not 2010+ Breast	1	19	T2	58	Alive	Alive or dead of other cause	Active follow-up
2006	30	Black	Female	Poorly differentiated; Grade III	Positive	Negative	Not 2010+ Breast	1	19	T1mic	91	Alive	Alive or dead of other cause	Active follow-up
2011	30	White	Female	Poorly differentiated; Grade III	Positive	Positive	Negative	1	19	T3	8	Alive	Alive or dead of other cause	Active follow-up
2012	30	Black	Female	Poorly differentiated; Grade III	Positive	Positive	Borderline	1	19	T1c	16	Alive	Alive or dead of other cause	Active follow-up
2005	30	Other (American Indian/AK Native, Asian/Pacific Islander)	Female	Well differentiated; Grade I	Positive	Positive	Not 2010+ Breast	1	19	T2	107	Alive	Alive or dead of other cause	Active follow-up
2010	30	White	Female	Poorly differentiated; Grade III	Positive	Positive	Negative	1	19	T1c	17	Alive	Alive or dead of other cause	Active follow-up
2004	30	White	Female	Moderately differentiated; Grade II	Positive	Positive	Not 2010+ Breast	1	19	T3	116	Alive	Alive or dead of other cause	Active follow-up
2005	30	White	Female	Poorly differentiated; Grade III	Positive	Positive	Not 2010+ Breast	2	19	T3	106	Alive	Alive or dead of other cause	Active follow-up
2010	30	White	Female	Well differentiated; Grade I	Positive	Positive	Negative	2	19	T1c	47	Alive	Alive or dead of other cause	Active follow-up
2009	30	White	Female	Poorly differentiated; Grade III	Positive	Negative	Not 2010+ Breast	1	20	T1a	49	Alive	Alive or dead of other cause	Active follow-up
2011	30	White	Female	Poorly differentiated; Grade III	Positive	Positive	Positive	1	20	T2	32	Alive	Alive or dead of other cause	Active follow-up
2004	30	Black	Female	Moderately differentiated; Grade II	Positive	Negative	Not 2010+ Breast	1	20	T3	115	Alive	Alive or dead of other cause	Active follow-up
2008	30	White	Female	Moderately differentiated; Grade II	Positive	Positive	Not 2010+ Breast	1	20	T1c	59	Alive	Alive or dead of other cause	Active follow-up
2012	30	White	Female	Poorly differentiated; Grade III	Positive	Positive	Positive	1	20	T1c	22	Alive	Alive or dead of other cause	Active follow-up
2012	30	White	Female	Poorly differentiated; Grade III	Positive	Positive	Positive	2	20	T2	20	Alive	Alive or dead of other cause	Active follow-up
2007	30	White	Female	Unknown	Negative	Positive	Not 2010+ Breast	2	20	T1c	77	Alive	Alive or dead of other cause	Active follow-up
2005	30	White	Female	Poorly differentiated; Grade III	Negative	Negative	Not 2010+ Breast	2	20	T2	48	Dead	Dead (attributable to this cancer dx)	Active follow-up
2011	30	White	Female	Poorly differentiated; Grade III	Positive	Positive	Borderline	2	20	T2	31	Alive	Alive or dead of other cause	Active follow-up
2011	30	White	Female	Poorly differentiated; Grade III	Positive	Positive	Negative	1	21	T2	33	Alive	Alive or dead of other cause	Active follow-up
2012	30	Other (American Indian/AK Native, Asian/Pacific Islander)	Female	Poorly differentiated; Grade III	Positive	Positive	Negative	1	21	T1c	16	Alive	Alive or dead of other cause	Active follow-up
2006	30	White	Female	Poorly differentiated; Grade III	Negative	Negative	Not 2010+ Breast	2	21	T2	17	Alive	Alive or dead of other cause	Active follow-up
2007	30	White	Female	Poorly differentiated; Grade III	Positive	Positive	Not 2010+ Breast	1	22	TX	76	Alive	Alive or dead of other cause	Active follow-up
2006	30	Other (American Indian/AK Native, Asian/Pacific Islander)	Female	Poorly differentiated; Grade III	Negative	Negative	Not 2010+ Breast	1	22	T2	53	Dead	Dead (attributable to this cancer dx)	Active follow-up
2008	30	White	Female	Poorly differentiated; Grade III	Negative	Negative	Not 2010+ Breast	1	22	T2	62	Alive	Alive or dead of other cause	Active follow-up
2008	30	Other (American Indian/AK Native, Asian/Pacific Islander)	Female	Poorly differentiated; Grade III	Positive	Positive	Not 2010+ Breast	2	22	T2	63	Alive	Alive or dead of other cause	Active follow-up
2006	30	White	Female	Poorly differentiated; Grade III	Positive	Positive	Not 2010+ Breast	2	22	T3	82	Alive	Alive or dead of other cause	Active follow-up
2007	30	White	Female	Moderately differentiated; Grade II	Positive	Positive	Not 2010+ Breast	1	23	T1c	76	Alive	Alive or dead of other cause	Active follow-up
2011	30	Black	Female	Moderately differentiated; Grade II	Positive	Positive	Negative	1	24	T1c	34	Alive	Alive or dead of other cause	Active follow-up
2012	30	White	Female	Moderately differentiated; Grade II	Positive	Positive	Negative	2	24	T2	18	Alive	Alive or dead of other cause	Active follow-up
2007	30	White	Female	Moderately differentiated; Grade II	Positive	Positive	Not 2010+ Breast	1	25	T1c	79	Alive	Alive or dead of other cause	Active follow-up
2009	30	Other (American Indian/AK Native, Asian/Pacific Islander)	Female	Moderately differentiated; Grade II	Positive	Positive	Not 2010+ Breast	1	25	T1c	50	Alive	Alive or dead of other cause	Active follow-up
2005	30	White	Female	Poorly differentiated; Grade III	Negative	Negative	Not 2010+ Breast	2	25	T1c	90	Alive	Alive or dead of other cause	Active follow-up
2010	30	Other (American Indian/AK Native, Asian/Pacific Islander)	Female	Poorly differentiated; Grade III	Positive	Positive	Negative	1	27	T1c	41	Alive	Alive or dead of other cause	Active follow-up
2011	30	White	Female	Poorly differentiated; Grade III	Positive	Positive	Negative	1	27	T2	34	Alive	Alive or dead of other cause	Active follow-up
2013	30	White	Female	Poorly differentiated; Grade III	Positive	Positive	Positive	1	27	T1b	11	Alive	Alive or dead of other cause	Active follow-up
2009	30	White	Female	Poorly differentiated; Grade III	Negative	Negative	Not 2010+ Breast	1	28	T3	14	Dead	Dead (attributable to this cancer dx)	Active follow-up
2008	30	Black	Female	Poorly differentiated; Grade III	Negative	Negative	Not 2010+ Breast	1	28	T3	61	Alive	Alive or dead of other cause	Active follow-up
2013	30	White	Female	Poorly differentiated; Grade III	Positive	Negative	Negative	2	31	T3	9	Alive	Alive or dead of other cause	Active follow-up
2011	30	White	Female	Moderately differentiated; Grade II	Unknown	Unknown	Unknown	1	32	T3	22	Alive	Alive or dead of other cause	Active follow-up
2004	30	Black	Female	Moderately differentiated; Grade II	Negative	Negative	Not 2010+ Breast	1	32	T1c	97	Alive	Alive or dead of other cause	Active follow-up
2008	30	White	Female	Poorly differentiated; Grade III	Negative	Negative	Not 2010+ Breast	3	33	T1c	67	Alive	Alive or dead of other cause	Active follow-up
2009	30	White	Female	Poorly differentiated; Grade III	Positive	Positive	Not 2010+ Breast	1	35	T1c	49	Alive	Alive or dead of other cause	Active follow-up
2004	30	White	Female	Poorly differentiated; Grade III	Negative	Negative	Not 2010+ Breast	1	35	T1c	112	Alive	Alive or dead of other cause	Active follow-up
2006	30	White	Female	Poorly differentiated; Grade III	Negative	Negative	Not 2010+ Breast	1	43	T1c	90	Alive	Alive or dead of other cause	Active follow-up
2009	30	White	Female	Poorly differentiated; Grade III	Negative	Negative	Not 2010+ Breast	1	53	T4d	25	Dead	Dead (attributable to this cancer dx)	Active follow-up
2009	31	White	Female	Poorly differentiated; Grade III	Negative	Negative	Not 2010+ Breast	1	0	T2	16	Dead	Dead (attributable to this cancer dx)	Active follow-up
2013	31	White	Female	Moderately differentiated; Grade II	Positive	Positive	Negative	1	0	T1c	9	Alive	Alive or dead of other cause	Active follow-up
2009	31	Other (American Indian/AK Native, Asian/Pacific Islander)	Female	Moderately differentiated; Grade II	Positive	Negative	Not 2010+ Breast	1	0	T1c	51	Alive	Alive or dead of other cause	Active follow-up
2009	31	White	Female	Moderately differentiated; Grade II	Positive	Positive	Not 2010+ Breast	1	0	TX	53	Alive	Alive or dead of other cause	Active follow-up
2004	31	White	Female	Unknown	Negative	Negative	Not 2010+ Breast	1	0	T1mic	109	Alive	Alive or dead of other cause	Active follow-up
2010	31	White	Female	Poorly differentiated; Grade III	Positive	Positive	Negative	1	0	T2	40	Alive	Alive or dead of other cause	Active follow-up
2011	31	White	Female	Poorly differentiated; Grade III	Negative	Negative	Positive	1	0	T2	27	Alive	Alive or dead of other cause	Active follow-up
2006	31	White	Female	Moderately differentiated; Grade II	Positive	Negative	Not 2010+ Breast	1	0	T2	90	Alive	Alive or dead of other cause	Active follow-up
2006	31	Other (American Indian/AK Native, Asian/Pacific Islander)	Female	Moderately differentiated; Grade II	Positive	Positive	Not 2010+ Breast	1	0	T2	89	Alive	Alive or dead of other cause	Active follow-up
2006	31	Other (American Indian/AK Native, Asian/Pacific Islander)	Female	Moderately differentiated; Grade II	Positive	Positive	Not 2010+ Breast	1	0	T3	94	Alive	Alive or dead of other cause	Active follow-up
2007	31	White	Female	Moderately differentiated; Grade II	Positive	Positive	Not 2010+ Breast	1	0	T1c	82	Alive	Alive or dead of other cause	Active follow-up
2009	31	White	Female	Poorly differentiated; Grade III	Positive	Positive	Not 2010+ Breast	1	0	T2	43	Alive	Alive or dead of other cause	Active follow-up
2008	31	White	Female	Poorly differentiated; Grade III	Positive	Positive	Not 2010+ Breast	1	0	T2	41	Alive	Alive or dead of other cause	Active follow-up
2009	31	White	Female	Undifferentiated; anaplastic; Grade IV	Positive	Negative	Not 2010+ Breast	1	0	T4a	56	Alive	Alive or dead of other cause	Active follow-up
2010	31	White	Male	Moderately differentiated; Grade II	Unknown	Unknown	Unknown	1	0	TX	39	Alive	Alive or dead of other cause	Active follow-up
2012	31	White	Female	Poorly differentiated; Grade III	Positive	Positive	Negative	1	0	T2	21	Alive	Alive or dead of other cause	Active follow-up
2012	31	Black	Female	Poorly differentiated; Grade III	Positive	Positive	Negative	1	0	T1b	13	Alive	Alive or dead of other cause	Active follow-up
2013	31	Black	Female	Poorly differentiated; Grade III	Positive	Positive	Positive	1	0	T2	7	Alive	Alive or dead of other cause	Active follow-up
2010	31	Other (American Indian/AK Native, Asian/Pacific Islander)	Female	Moderately differentiated; Grade II	Positive	Positive	Positive	2	0	T3	44	Alive	Alive or dead of other cause	Active follow-up
2004	31	White	Female	Moderately differentiated; Grade II	Positive	Positive	Not 2010+ Breast	2	0	T4b	80	Dead	Dead (attributable to this cancer dx)	Active follow-up
2006	31	Black	Female	Poorly differentiated; Grade III	Negative	Negative	Not 2010+ Breast	2	0	T4b	1	Dead	Dead (attributable to this cancer dx)	Active follow-up
2012	31	White	Female	Moderately differentiated; Grade II	Positive	Positive	Negative	2	0	T2	18	Alive	Alive or dead of other cause	Active follow-up
2011	31	Black	Female	Poorly differentiated; Grade III	Positive	Positive	Negative	3	0	T3	25	Alive	Alive or dead of other cause	Active follow-up
2012	31	White	Female	Moderately differentiated; Grade II	Negative	Negative	Negative	3	0	T2	8	Dead	Dead (attributable to this cancer dx)	Active follow-up
2009	31	White	Female	Moderately differentiated; Grade II	Positive	Positive	Not 2010+ Breast	3	0	T3	21	Dead	Dead (attributable to this cancer dx)	Active follow-up
2009	31	White	Female	Poorly differentiated; Grade III	Positive	Negative	Not 2010+ Breast	3	0	T2	56	Alive	Alive or dead of other cause	Active follow-up
2010	31	White	Female	Poorly differentiated; Grade III	Negative	Positive	Negative	3	0	T4d	26	Dead	Dead (attributable to this cancer dx)	Active follow-up
2004	31	White	Female	Poorly differentiated; Grade III	Negative	Negative	Not 2010+ Breast	3	0	T4d	16	Dead	Dead (attributable to this cancer dx)	Active follow-up
2007	31	White	Female	Poorly differentiated; Grade III	Positive	Positive	Not 2010+ Breast	3	0	T3	44	Dead	Dead (attributable to this cancer dx)	Active follow-up
2011	31	White	Female	Poorly differentiated; Grade III	Positive	Positive	Negative	3	0	T2	29	Alive	Alive or dead of other cause	Active follow-up
2012	31	Black	Female	Poorly differentiated; Grade III	Positive	Positive	Positive	1	1	T3	23	Alive	Alive or dead of other cause	Active follow-up
2012	31	White	Female	Moderately differentiated; Grade II	Positive	Positive	Negative	1	1	T2	18	Alive	Alive or dead of other cause	Active follow-up
2011	31	White	Female	Poorly differentiated; Grade III	Positive	Positive	Negative	1	1	T2	34	Alive	Alive or dead of other cause	Active follow-up
2013	31	Unknown	Female	Poorly differentiated; Grade III	Negative	Negative	Negative	1	1	T1c	0	Alive	Alive or dead of other cause	Active follow-up
2005	31	White	Female	Moderately differentiated; Grade II	Positive	Positive	Not 2010+ Breast	1	1	T1c	105	Alive	Alive or dead of other cause	Active follow-up
2011	31	White	Female	Moderately differentiated; Grade II	Positive	Positive	Negative	1	1	T1b	28	Alive	Alive or dead of other cause	Active follow-up
2012	31	White	Female	Undifferentiated; anaplastic; Grade IV	Negative	Negative	Negative	1	1	T1a	22	Alive	Alive or dead of other cause	Active follow-up
2012	31	White	Female	Poorly differentiated; Grade III	Positive	Negative	Negative	1	1	T2	22	Alive	Alive or dead of other cause	Active follow-up
2006	31	White	Female	Moderately differentiated; Grade II	Positive	Borderline	Not 2010+ Breast	1	1	T1c	85	Alive	Alive or dead of other cause	Active follow-up
2004	31	Black	Female	Poorly differentiated; Grade III	Negative	Negative	Not 2010+ Breast	1	1	T2	119	Alive	Alive or dead of other cause	Active follow-up
2004	31	White	Female	Poorly differentiated; Grade III	Positive	Positive	Not 2010+ Breast	1	1	T2	30	Dead	Dead (attributable to this cancer dx)	Active follow-up
2006	31	White	Female	Moderately differentiated; Grade II	Negative	Negative	Not 2010+ Breast	1	1	T1c	95	Alive	Alive or dead of other cause	Active follow-up
2010	31	White	Female	Poorly differentiated; Grade III	Negative	Negative	Negative	2	1	T4b	15	Dead	Dead (attributable to this cancer dx)	Active follow-up
2005	31	White	Female	Poorly differentiated; Grade III	Negative	Negative	Not 2010+ Breast	2	1	T1c	40	Dead	Dead (attributable to this cancer dx)	Active follow-up
2011	31	Black	Female	Poorly differentiated; Grade III	Negative	Negative	Negative	2	1	T4d	16	Dead	Dead (attributable to this cancer dx)	Active follow-up
2013	31	Other (American Indian/AK Native, Asian/Pacific Islander)	Female	Poorly differentiated; Grade III	Positive	Positive	Negative	2	1	T3	6	Alive	Alive or dead of other cause	Active follow-up
2006	31	White	Female	Moderately differentiated; Grade II	Positive	Positive	Not 2010+ Breast	2	1	T1c	92	Alive	Alive or dead of other cause	Active follow-up
2008	31	White	Female	Undifferentiated; anaplastic; Grade IV	Positive	Positive	Not 2010+ Breast	2	1	T2	66	Alive	Alive or dead of other cause	Active follow-up
2005	31	White	Female	Poorly differentiated; Grade III	Positive	Positive	Not 2010+ Breast	3	1	T3	107	Alive	Alive or dead of other cause	Active follow-up
2007	31	White	Female	Poorly differentiated; Grade III	Negative	Negative	Not 2010+ Breast	3	1	T2	46	Dead	Dead (attributable to this cancer dx)	Active follow-up
2011	31	White	Female	Moderately differentiated; Grade II	Negative	Negative	Positive	3	1	T3	25	Alive	Alive or dead of other cause	Active follow-up
2013	31	White	Female	Poorly differentiated; Grade III	Positive	Positive	Negative	3	1	T3	2	Alive	Alive or dead of other cause	Active follow-up
2004	31	White	Female	Poorly differentiated; Grade III	Positive	Positive	Not 2010+ Breast	3	1	T2	111	Alive	Alive or dead of other cause	Active follow-up
2006	31	White	Female	Poorly differentiated; Grade III	Positive	Positive	Not 2010+ Breast	3	1	T2	95	Alive	Alive or dead of other cause	Active follow-up
2005	31	White	Female	Moderately differentiated; Grade II	Positive	Negative	Not 2010+ Breast	3	1	T2	46	Dead	Dead (attributable to this cancer dx)	Active follow-up
2009	31	White	Female	Moderately differentiated; Grade II	Positive	Unknown	Not 2010+ Breast	3	1	T3	56	Alive	Alive or dead of other cause	Active follow-up
2006	31	White	Female	Poorly differentiated; Grade III	Negative	Negative	Not 2010+ Breast	3	1	T4b	5	Dead	Dead (attributable to this cancer dx)	Active follow-up
2012	31	White	Female	Moderately differentiated; Grade II	Positive	Positive	Negative	1	2	T3	10	Alive	Alive or dead of other cause	Active follow-up
2013	31	White	Female	Poorly differentiated; Grade III	Positive	Negative	Negative	1	2	T2	9	Alive	Alive or dead of other cause	Active follow-up
2012	31	Other (American Indian/AK Native, Asian/Pacific Islander)	Female	Moderately differentiated; Grade II	Positive	Positive	Negative	1	2	T2	16	Alive	Alive or dead of other cause	Active follow-up
2012	31	White	Female	Moderately differentiated; Grade II	Positive	Positive	Negative	1	2	T1c	19	Alive	Alive or dead of other cause	Active follow-up
2005	31	White	Female	Undifferentiated; anaplastic; Grade IV	Negative	Negative	Not 2010+ Breast	1	2	T2	104	Alive	Alive or dead of other cause	Active follow-up
2008	31	White	Female	Poorly differentiated; Grade III	Negative	Negative	Not 2010+ Breast	1	2	T2	22	Dead	Dead (attributable to this cancer dx)	Active follow-up
2010	31	White	Female	Poorly differentiated; Grade III	Negative	Negative	Negative	1	2	T2	47	Alive	Alive or dead of other cause	Active follow-up
2012	31	Other (American Indian/AK Native, Asian/Pacific Islander)	Female	Well differentiated; Grade I	Positive	Positive	Negative	1	2	T1c	19	Alive	Alive or dead of other cause	Active follow-up
2011	31	White	Female	Unknown	Negative	Negative	Negative	1	2	TX	7	Alive	Alive or dead of other cause	Active follow-up
2004	31	Black	Female	Undifferentiated; anaplastic; Grade IV	Positive	Positive	Not 2010+ Breast	1	2	T4d	35	Dead	Dead (attributable to this cancer dx)	Active follow-up
2013	31	White	Female	Poorly differentiated; Grade III	Positive	Positive	Negative	1	2	T1c	9	Alive	Alive or dead of other cause	Active follow-up
2013	31	White	Female	Well differentiated; Grade I	Positive	Positive	Negative	1	2	T1b	4	Alive	Alive or dead of other cause	Active follow-up
2008	31	White	Female	Moderately differentiated; Grade II	Positive	Positive	Not 2010+ Breast	1	2	T2	68	Alive	Alive or dead of other cause	Active follow-up
2006	31	Black	Female	Poorly differentiated; Grade III	Unknown	Unknown	Not 2010+ Breast	1	2	T1c	85	Alive	Alive or dead of other cause	Active follow-up
2013	31	Other (American Indian/AK Native, Asian/Pacific Islander)	Female	Poorly differentiated; Grade III	Positive	Positive	Negative	1	2	T2	2	Alive	Alive or dead of other cause	Active follow-up
2011	31	White	Female	Moderately differentiated; Grade II	Positive	Positive	Negative	1	2	T1b	34	Alive	Alive or dead of other cause	Active follow-up
2011	31	White	Female	Poorly differentiated; Grade III	Positive	Positive	Negative	1	2	T2	35	Alive	Alive or dead of other cause	Active follow-up
2012	31	White	Female	Poorly differentiated; Grade III	Positive	Positive	Negative	1	2	T2	23	Alive	Alive or dead of other cause	Active follow-up
2005	31	White	Female	Moderately differentiated; Grade II	Positive	Positive	Not 2010+ Breast	1	2	T1c	96	Alive	Alive or dead of other cause	Active follow-up
2005	31	White	Female	Poorly differentiated; Grade III	Negative	Negative	Not 2010+ Breast	1	2	T2	28	Dead	Dead (attributable to this cancer dx)	Active follow-up
2010	31	White	Female	Poorly differentiated; Grade III	Negative	Negative	Positive	1	2	T4d	41	Alive	Alive or dead of other cause	Active follow-up
2012	31	Black	Female	Moderately differentiated; Grade II	Positive	Positive	Negative	1	2	T1c	21	Alive	Alive or dead of other cause	Active follow-up
2004	31	Other (American Indian/AK Native, Asian/Pacific Islander)	Female	Poorly differentiated; Grade III	Positive	Positive	Not 2010+ Breast	1	2	T2	117	Dead	Dead (attributable to this cancer dx)	Active follow-up
2006	31	White	Female	Poorly differentiated; Grade III	Positive	Positive	Not 2010+ Breast	1	2	T3	49	Dead	Dead (attributable to this cancer dx)	Active follow-up
2012	31	White	Female	Poorly differentiated; Grade III	Positive	Positive	Positive	2	2	T3	18	Alive	Alive or dead of other cause	Active follow-up
2009	31	White	Female	Poorly differentiated; Grade III	Positive	Negative	Not 2010+ Breast	2	2	T2	56	Alive	Alive or dead of other cause	Active follow-up
2012	31	White	Female	Poorly differentiated; Grade III	Positive	Positive	Positive	2	2	T2	14	Alive	Alive or dead of other cause	Active follow-up
2005	31	White	Female	Moderately differentiated; Grade II	Positive	Negative	Not 2010+ Breast	2	2	T3	104	Alive	Alive or dead of other cause	Active follow-up
2009	31	White	Female	Moderately differentiated; Grade II	Positive	Positive	Not 2010+ Breast	2	2	T2	51	Alive	Alive or dead of other cause	Active follow-up
2005	31	Black	Female	Moderately differentiated; Grade II	Positive	Positive	Not 2010+ Breast	2	2	T4b	5	Dead	Alive or dead of other cause	Active follow-up
2008	31	White	Female	Poorly differentiated; Grade III	Positive	Positive	Not 2010+ Breast	3	2	T2	62	Alive	Alive or dead of other cause	Active follow-up
2010	31	White	Female	Poorly differentiated; Grade III	Positive	Positive	Positive	3	2	T3	18	Dead	Dead (attributable to this cancer dx)	Active follow-up
2011	31	White	Female	Poorly differentiated; Grade III	Positive	Positive	Negative	3	2	T3	31	Alive	Alive or dead of other cause	Active follow-up
2006	31	White	Female	Moderately differentiated; Grade II	Positive	Positive	Not 2010+ Breast	3	2	T2	57	Alive	Alive or dead of other cause	Active follow-up
2006	31	White	Female	Moderately differentiated; Grade II	Positive	Positive	Not 2010+ Breast	1	3	T2	93	Alive	Alive or dead of other cause	Active follow-up
2008	31	White	Female	Moderately differentiated; Grade II	Positive	Positive	Not 2010+ Breast	1	3	T2	64	Alive	Alive or dead of other cause	Active follow-up
2012	31	White	Female	Moderately differentiated; Grade II	Positive	Positive	Negative	1	3	T1b	19	Alive	Alive or dead of other cause	Active follow-up
2004	31	White	Female	Moderately differentiated; Grade II	Positive	Positive	Not 2010+ Breast	1	3	T2	110	Alive	Alive or dead of other cause	Active follow-up
2013	31	White	Female	Poorly differentiated; Grade III	Negative	Negative	Negative	1	3	T3	10	Alive	Alive or dead of other cause	Active follow-up
2006	31	White	Female	Poorly differentiated; Grade III	Positive	Positive	Not 2010+ Breast	1	3	T2	90	Alive	Alive or dead of other cause	Active follow-up
2013	31	White	Female	Poorly differentiated; Grade III	Positive	Positive	Positive	1	3	T1c	9	Alive	Alive or dead of other cause	Active follow-up
2013	31	White	Female	Poorly differentiated; Grade III	Positive	Positive	Positive	1	3	T1c	2	Alive	Alive or dead of other cause	Active follow-up
2012	31	White	Female	Poorly differentiated; Grade III	Negative	Positive	Positive	1	3	T2	16	Alive	Alive or dead of other cause	Active follow-up
2006	31	White	Female	Moderately differentiated; Grade II	Positive	Positive	Not 2010+ Breast	1	3	T2	91	Alive	Alive or dead of other cause	Active follow-up
2013	31	Black	Female	Moderately differentiated; Grade II	Positive	Positive	Negative	1	3	T4d	1	Alive	Alive or dead of other cause	Active follow-up
2013	31	Black	Female	Poorly differentiated; Grade III	Positive	Positive	Negative	1	3	T1c	9	Alive	Alive or dead of other cause	Active follow-up
2005	31	White	Female	Poorly differentiated; Grade III	Positive	Positive	Not 2010+ Breast	2	3	T2	104	Alive	Alive or dead of other cause	Active follow-up
2008	31	White	Female	Moderately differentiated; Grade II	Positive	Positive	Not 2010+ Breast	2	3	T3	70	Alive	Alive or dead of other cause	Active follow-up
2009	31	White	Female	Poorly differentiated; Grade III	Positive	Positive	Not 2010+ Breast	2	3	T3	56	Alive	Alive or dead of other cause	Active follow-up
2009	31	White	Female	Moderately differentiated; Grade II	Unknown	Unknown	Not 2010+ Breast	2	3	T1c	2	Alive	Alive or dead of other cause	Active follow-up
2004	31	White	Female	Poorly differentiated; Grade III	Positive	Positive	Not 2010+ Breast	2	3	T1c	86	Dead	Dead (attributable to this cancer dx)	Active follow-up
2005	31	Black	Female	Poorly differentiated; Grade III	Negative	Negative	Not 2010+ Breast	2	3	T4d	65	Alive	Alive or dead of other cause	Active follow-up
2009	31	White	Female	Poorly differentiated; Grade III	Positive	Positive	Not 2010+ Breast	2	3	T3	44	Dead	Dead (attributable to this cancer dx)	Active follow-up
2012	31	White	Female	Moderately differentiated; Grade II	Negative	Negative	Negative	2	3	T3	13	Dead	Dead (attributable to this cancer dx)	Active follow-up
2008	31	White	Female	Poorly differentiated; Grade III	Negative	Negative	Not 2010+ Breast	3	3	T2	2	Alive	Alive or dead of other cause	Active follow-up
2008	31	White	Female	Poorly differentiated; Grade III	Negative	Negative	Not 2010+ Breast	3	3	T1c	60	Alive	Alive or dead of other cause	Active follow-up
2011	31	White	Female	Well differentiated; Grade I	Positive	Positive	Negative	3	3	T4b	32	Alive	Alive or dead of other cause	Active follow-up
2004	31	Other (American Indian/AK Native, Asian/Pacific Islander)	Female	Moderately differentiated; Grade II	Positive	Positive	Not 2010+ Breast	3	3	T3	111	Alive	Alive or dead of other cause	Active follow-up
2004	31	Black	Female	Poorly differentiated; Grade III	Positive	Positive	Not 2010+ Breast	3	3	T3	109	Alive	Alive or dead of other cause	Active follow-up
2009	31	White	Female	Poorly differentiated; Grade III	Positive	Positive	Not 2010+ Breast	3	3	T3	41	Dead	Dead (attributable to this cancer dx)	Active follow-up
2004	31	Other (American Indian/AK Native, Asian/Pacific Islander)	Female	Moderately differentiated; Grade II	Positive	Positive	Not 2010+ Breast	1	4	T1a	110	Alive	Alive or dead of other cause	Active follow-up
2008	31	White	Female	Moderately differentiated; Grade II	Positive	Positive	Not 2010+ Breast	1	4	T2	60	Alive	Alive or dead of other cause	Active follow-up
2012	31	White	Female	Poorly differentiated; Grade III	Positive	Positive	Negative	1	4	T3	18	Alive	Alive or dead of other cause	Active follow-up
2005	31	Other (American Indian/AK Native, Asian/Pacific Islander)	Female	Moderately differentiated; Grade II	Positive	Positive	Not 2010+ Breast	2	4	T2	102	Alive	Alive or dead of other cause	Active follow-up
2008	31	White	Female	Moderately differentiated; Grade II	Positive	Positive	Not 2010+ Breast	2	4	T1c	65	Alive	Alive or dead of other cause	Active follow-up
2004	31	Black	Female	Moderately differentiated; Grade II	Positive	Positive	Not 2010+ Breast	2	4	T1c	113	Alive	Alive or dead of other cause	Active follow-up
2008	31	Black	Female	Poorly differentiated; Grade III	Positive	Positive	Not 2010+ Breast	2	4	T4a	63	Dead	Dead (attributable to this cancer dx)	Active follow-up
2008	31	Black	Female	Poorly differentiated; Grade III	Positive	Positive	Not 2010+ Breast	2	4	T2	44	Dead	Dead (attributable to this cancer dx)	Active follow-up
2007	31	White	Female	Poorly differentiated; Grade III	Negative	Negative	Not 2010+ Breast	2	4	T1b	42	Dead	Dead (attributable to this cancer dx)	Active follow-up
2009	31	Black	Female	Moderately differentiated; Grade II	Positive	Positive	Not 2010+ Breast	2	4	T2	54	Alive	Alive or dead of other cause	Active follow-up
2007	31	White	Female	Moderately differentiated; Grade II	Positive	Positive	Not 2010+ Breast	2	4	T2	48	Dead	Alive or dead of other cause	Active follow-up
2013	31	White	Female	Poorly differentiated; Grade III	Negative	Negative	Negative	2	4	T3	1	Alive	Alive or dead of other cause	Active follow-up
2013	31	White	Female	Poorly differentiated; Grade III	Positive	Positive	Negative	3	4	T2	0	Alive	Alive or dead of other cause	Active follow-up
2004	31	White	Female	Moderately differentiated; Grade II	Positive	Positive	Not 2010+ Breast	3	4	T1c	112	Alive	Alive or dead of other cause	Active follow-up
2005	31	White	Female	Moderately differentiated; Grade II	Positive	Positive	Not 2010+ Breast	3	4	T2	102	Alive	Alive or dead of other cause	Active follow-up
2009	31	White	Female	Poorly differentiated; Grade III	Positive	Positive	Not 2010+ Breast	3	4	T3	31	Alive	Alive or dead of other cause	Active follow-up
2009	31	White	Female	Poorly differentiated; Grade III	Negative	Negative	Not 2010+ Breast	1	5	T3	48	Alive	Alive or dead of other cause	Active follow-up
2008	31	White	Female	Poorly differentiated; Grade III	Negative	Positive	Not 2010+ Breast	1	5	T2	67	Alive	Alive or dead of other cause	Active follow-up
2010	31	White	Female	Moderately differentiated; Grade II	Positive	Positive	Negative	1	5	T2	39	Alive	Alive or dead of other cause	Active follow-up
2011	31	White	Female	Poorly differentiated; Grade III	Negative	Negative	Positive	1	5	T3	27	Alive	Alive or dead of other cause	Active follow-up
2009	31	White	Female	Moderately differentiated; Grade II	Positive	Positive	Not 2010+ Breast	1	5	T3	59	Alive	Alive or dead of other cause	Active follow-up
2013	31	White	Female	Poorly differentiated; Grade III	Negative	Negative	Negative	1	5	T1c	4	Alive	Alive or dead of other cause	Active follow-up
2008	31	White	Female	Moderately differentiated; Grade II	Positive	Positive	Not 2010+ Breast	1	5	T1a	65	Alive	Alive or dead of other cause	Active follow-up
2008	31	White	Female	Moderately differentiated; Grade II	Positive	Positive	Not 2010+ Breast	1	5	T2	65	Alive	Alive or dead of other cause	Active follow-up
2013	31	Black	Female	Poorly differentiated; Grade III	Negative	Negative	Negative	1	5	T2	5	Alive	Alive or dead of other cause	Active follow-up
2013	31	Other (American Indian/AK Native, Asian/Pacific Islander)	Female	Poorly differentiated; Grade III	Positive	Negative	Negative	1	5	T2	9	Alive	Alive or dead of other cause	Active follow-up
2011	31	White	Female	Moderately differentiated; Grade II	Positive	Positive	Negative	2	5	T2	24	Alive	Alive or dead of other cause	Active follow-up
2013	31	White	Female	Poorly differentiated; Grade III	Positive	Positive	Positive	2	5	T2	5	Alive	Alive or dead of other cause	Active follow-up
2007	31	White	Female	Moderately differentiated; Grade II	Positive	Negative	Not 2010+ Breast	2	5	T2	77	Alive	Alive or dead of other cause	Active follow-up
2009	31	White	Female	Poorly differentiated; Grade III	Positive	Negative	Not 2010+ Breast	3	5	T3	55	Alive	Alive or dead of other cause	Active follow-up
2011	31	White	Female	Moderately differentiated; Grade II	Positive	Positive	Negative	3	5	T1c	25	Alive	Alive or dead of other cause	Active follow-up
2007	31	Black	Female	Poorly differentiated; Grade III	Positive	Positive	Not 2010+ Breast	3	5	T3	59	Dead	Dead (attributable to this cancer dx)	Active follow-up
2010	31	Other (American Indian/AK Native, Asian/Pacific Islander)	Female	Poorly differentiated; Grade III	Positive	Positive	Positive	1	6	T3	39	Alive	Alive or dead of other cause	Active follow-up
2012	31	White	Female	Moderately differentiated; Grade II	Positive	Positive	Negative	1	6	T3	22	Alive	Alive or dead of other cause	Active follow-up
2010	31	White	Female	Moderately differentiated; Grade II	Positive	Positive	Negative	1	6	T1b	45	Alive	Alive or dead of other cause	Active follow-up
2009	31	White	Female	Moderately differentiated; Grade II	Positive	Positive	Not 2010+ Breast	1	6	T2	5	Alive	Alive or dead of other cause	Active follow-up
2004	31	White	Female	Moderately differentiated; Grade II	Positive	Positive	Not 2010+ Breast	1	6	T2	114	Alive	Alive or dead of other cause	Active follow-up
2004	31	White	Female	Unknown	Positive	Positive	Not 2010+ Breast	2	6	T3	116	Alive	Alive or dead of other cause	Active follow-up
2011	31	White	Female	Poorly differentiated; Grade III	Positive	Positive	Negative	2	6	T4b	24	Alive	Alive or dead of other cause	Active follow-up
2012	31	Black	Female	Poorly differentiated; Grade III	Negative	Negative	Negative	2	6	T1c	19	Alive	Alive or dead of other cause	Active follow-up
2012	31	White	Female	Poorly differentiated; Grade III	Negative	Positive	Positive	2	6	T2	23	Alive	Alive or dead of other cause	Active follow-up
2008	31	Black	Female	Poorly differentiated; Grade III	Positive	Negative	Not 2010+ Breast	2	6	T4d	10	Dead	Dead (attributable to this cancer dx)	Active follow-up
2013	31	White	Female	Moderately differentiated; Grade II	Positive	Positive	Negative	2	6	T2	3	Alive	Alive or dead of other cause	Active follow-up
2013	31	White	Female	Poorly differentiated; Grade III	Positive	Positive	Positive	2	6	T2	0	Alive	Alive or dead of other cause	Active follow-up
2007	31	White	Female	Poorly differentiated; Grade III	Negative	Negative	Not 2010+ Breast	2	6	T2	75	Alive	Alive or dead of other cause	Active follow-up
2008	31	Unknown	Female	Poorly differentiated; Grade III	Positive	Positive	Not 2010+ Breast	2	6	T2	23	Alive	Alive or dead of other cause	Active follow-up
2008	31	White	Female	Poorly differentiated; Grade III	Unknown	Unknown	Not 2010+ Breast	2	6	T2	69	Alive	Alive or dead of other cause	Active follow-up
2010	31	Black	Female	Moderately differentiated; Grade II	Negative	Negative	Negative	3	6	T4c	16	Dead	Dead (attributable to this cancer dx)	Active follow-up
2006	31	White	Female	Poorly differentiated; Grade III	Positive	Negative	Not 2010+ Breast	3	6	T3	95	Alive	Alive or dead of other cause	Active follow-up
2008	31	White	Female	Poorly differentiated; Grade III	Negative	Negative	Not 2010+ Breast	3	6	T2	47	Dead	Dead (attributable to this cancer dx)	Active follow-up
2013	31	White	Female	Moderately differentiated; Grade II	Negative	Negative	Negative	1	7	T2	11	Alive	Alive or dead of other cause	Active follow-up
2005	31	White	Female	Poorly differentiated; Grade III	Negative	Negative	Not 2010+ Breast	1	7	T1c	50	Dead	Alive or dead of other cause	Active follow-up
2009	31	White	Female	Poorly differentiated; Grade III	Positive	Positive	Not 2010+ Breast	1	7	T2	58	Alive	Alive or dead of other cause	Active follow-up
2012	31	Other (American Indian/AK Native, Asian/Pacific Islander)	Female	Moderately differentiated; Grade II	Positive	Positive	Negative	1	7	T1c	12	Alive	Alive or dead of other cause	Active follow-up
2010	31	Black	Female	Poorly differentiated; Grade III	Positive	Positive	Negative	1	7	T2	29	Dead	Dead (attributable to this cancer dx)	Active follow-up
2013	31	Black	Female	Poorly differentiated; Grade III	Negative	Negative	Negative	1	7	T3	11	Alive	Alive or dead of other cause	Active follow-up
2004	31	Black	Female	Poorly differentiated; Grade III	Negative	Negative	Not 2010+ Breast	1	7	T1c	110	Alive	Alive or dead of other cause	Active follow-up
2009	31	White	Female	Poorly differentiated; Grade III	Negative	Negative	Not 2010+ Breast	1	7	T1c	38	Dead	Dead (attributable to this cancer dx)	Active follow-up
2011	31	White	Female	Moderately differentiated; Grade II	Positive	Positive	Positive	1	7	T1a	34	Alive	Alive or dead of other cause	Active follow-up
2004	31	White	Female	Moderately differentiated; Grade II	Positive	Positive	Not 2010+ Breast	1	7	T1c	26	Dead	Dead (attributable to this cancer dx)	Active follow-up
2012	31	White	Female	Well differentiated; Grade I	Positive	Negative	Negative	1	7	T2	16	Alive	Alive or dead of other cause	Active follow-up
2011	31	White	Female	Moderately differentiated; Grade II	Positive	Positive	Unknown	1	7	T1c	27	Alive	Alive or dead of other cause	Active follow-up
2010	31	White	Female	Poorly differentiated; Grade III	Positive	Positive	Positive	1	7	T2	42	Alive	Alive or dead of other cause	Active follow-up
2011	31	White	Female	Poorly differentiated; Grade III	Positive	Negative	Negative	1	7	T2	32	Alive	Alive or dead of other cause	Active follow-up
2012	31	White	Female	Moderately differentiated; Grade II	Negative	Negative	Positive	1	7	T3	21	Alive	Alive or dead of other cause	Active follow-up
2013	31	White	Female	Moderately differentiated; Grade II	Positive	Positive	Negative	1	7	T3	9	Alive	Alive or dead of other cause	Active follow-up
2011	31	Black	Female	Moderately differentiated; Grade II	Positive	Positive	Negative	1	7	T2	26	Dead	Dead (attributable to this cancer dx)	Active follow-up
2009	31	White	Female	Moderately differentiated; Grade II	Positive	Positive	Not 2010+ Breast	2	7	T3	55	Alive	Alive or dead of other cause	Active follow-up
2010	31	White	Female	Moderately differentiated; Grade II	Positive	Positive	Negative	2	7	T2	42	Alive	Alive or dead of other cause	Active follow-up
2005	31	Black	Female	Moderately differentiated; Grade II	Positive	Positive	Not 2010+ Breast	3	7	T4d	54	Dead	Dead (attributable to this cancer dx)	Active follow-up
2005	31	White	Female	Unknown	Positive	Positive	Not 2010+ Breast	1	8	T1mic	104	Alive	Alive or dead of other cause	Active follow-up
2009	31	Black	Female	Poorly differentiated; Grade III	Positive	Positive	Not 2010+ Breast	1	8	T3	29	Dead	Dead (attributable to this cancer dx)	Active follow-up
2009	31	White	Female	Moderately differentiated; Grade II	Positive	Positive	Not 2010+ Breast	1	8	T2	52	Alive	Alive or dead of other cause	Active follow-up
2010	31	White	Female	Moderately differentiated; Grade II	Positive	Positive	Negative	1	8	T1c	43	Alive	Alive or dead of other cause	Active follow-up
2007	31	Other (American Indian/AK Native, Asian/Pacific Islander)	Female	Moderately differentiated; Grade II	Positive	Positive	Not 2010+ Breast	1	8	TX	45	Dead	Dead (attributable to this cancer dx)	Active follow-up
2004	31	White	Female	Poorly differentiated; Grade III	Positive	Positive	Not 2010+ Breast	1	8	T2	116	Alive	Alive or dead of other cause	Active follow-up
2012	31	White	Female	Poorly differentiated; Grade III	Positive	Negative	Positive	1	8	T1a	14	Alive	Alive or dead of other cause	Active follow-up
2006	31	White	Female	Poorly differentiated; Grade III	Negative	Negative	Not 2010+ Breast	2	8	T1c	79	Alive	Alive or dead of other cause	Active follow-up
2008	31	Other (American Indian/AK Native, Asian/Pacific Islander)	Female	Poorly differentiated; Grade III	Negative	Negative	Not 2010+ Breast	2	8	T4d	68	Alive	Alive or dead of other cause	Active follow-up
2008	31	White	Female	Poorly differentiated; Grade III	Negative	Negative	Not 2010+ Breast	2	8	T2	62	Alive	Alive or dead of other cause	Active follow-up
2008	31	White	Female	Poorly differentiated; Grade III	Negative	Negative	Not 2010+ Breast	2	8	T2	60	Alive	Alive or dead of other cause	Active follow-up
2011	31	White	Female	Poorly differentiated; Grade III	Positive	Negative	Negative	1	9	T2	30	Alive	Alive or dead of other cause	Active follow-up
2005	31	White	Female	Poorly differentiated; Grade III	Negative	Negative	Not 2010+ Breast	1	9	T3	9	Alive	Alive or dead of other cause	Active follow-up
2005	31	Black	Female	Poorly differentiated; Grade III	Negative	Negative	Not 2010+ Breast	1	9	T2	106	Alive	Alive or dead of other cause	Active follow-up
2010	31	Other (American Indian/AK Native, Asian/Pacific Islander)	Female	Poorly differentiated; Grade III	Negative	Negative	Negative	1	9	T2	44	Alive	Alive or dead of other cause	Active follow-up
2009	31	White	Female	Poorly differentiated; Grade III	Positive	Negative	Not 2010+ Breast	1	9	T3	3	Alive	Alive or dead of other cause	Active follow-up
2013	31	Black	Female	Poorly differentiated; Grade III	Negative	Negative	Negative	1	9	T2	11	Alive	Alive or dead of other cause	Active follow-up
2013	31	Other (American Indian/AK Native, Asian/Pacific Islander)	Female	Poorly differentiated; Grade III	Positive	Positive	Negative	2	9	T1b	6	Alive	Alive or dead of other cause	Active follow-up
2004	31	White	Female	Poorly differentiated; Grade III	Positive	Positive	Not 2010+ Breast	2	9	T2	76	Dead	Dead (attributable to this cancer dx)	Active follow-up
2010	31	Black	Female	Poorly differentiated; Grade III	Negative	Negative	Negative	2	9	T2	5	Dead	Dead (attributable to this cancer dx)	Active follow-up
2004	31	White	Female	Poorly differentiated; Grade III	Unknown	Unknown	Not 2010+ Breast	2	9	T3	23	Dead	Dead (attributable to this cancer dx)	Active follow-up
2004	31	Black	Female	Poorly differentiated; Grade III	Negative	Negative	Not 2010+ Breast	2	9	TX	13	Dead	Dead (attributable to this cancer dx)	Active follow-up
2004	31	Black	Female	Unknown	Negative	Negative	Not 2010+ Breast	2	9	T2	18	Dead	Dead (attributable to this cancer dx)	Active follow-up
2010	31	White	Female	Well differentiated; Grade I	Positive	Positive	Negative	2	9	T2	43	Alive	Alive or dead of other cause	Active follow-up
2008	31	White	Female	Moderately differentiated; Grade II	Positive	Positive	Not 2010+ Breast	2	9	T3	41	Dead	Dead (attributable to this cancer dx)	Active follow-up
2009	31	White	Female	Poorly differentiated; Grade III	Positive	Positive	Not 2010+ Breast	2	9	T3	50	Alive	Alive or dead of other cause	Active follow-up
2006	31	White	Female	Poorly differentiated; Grade III	Positive	Positive	Not 2010+ Breast	2	9	T2	86	Alive	Alive or dead of other cause	Active follow-up
2004	31	White	Female	Moderately differentiated; Grade II	Unknown	Unknown	Not 2010+ Breast	3	9	T3	109	Alive	Alive or dead of other cause	Active follow-up
2009	31	Other (American Indian/AK Native, Asian/Pacific Islander)	Female	Moderately differentiated; Grade II	Positive	Positive	Not 2010+ Breast	1	10	T3	26	Alive	Alive or dead of other cause	Active follow-up
2010	31	White	Female	Poorly differentiated; Grade III	Negative	Positive	Negative	1	10	T2	36	Alive	Alive or dead of other cause	Active follow-up
2012	31	Other (American Indian/AK Native, Asian/Pacific Islander)	Female	Poorly differentiated; Grade III	Positive	Positive	Negative	1	10	T1c	17	Alive	Alive or dead of other cause	Active follow-up
2006	31	White	Female	Poorly differentiated; Grade III	Unknown	Unknown	Not 2010+ Breast	1	10	T1mic	88	Alive	Alive or dead of other cause	Active follow-up
2009	31	White	Female	Unknown	Positive	Positive	Not 2010+ Breast	1	10	T2	58	Alive	Alive or dead of other cause	Active follow-up
2013	31	Black	Female	Poorly differentiated; Grade III	Positive	Negative	Positive	1	10	T2	6	Alive	Alive or dead of other cause	Active follow-up
2012	31	Black	Female	Poorly differentiated; Grade III	Negative	Negative	Negative	1	10	T3	20	Alive	Alive or dead of other cause	Active follow-up
2004	31	Other (American Indian/AK Native, Asian/Pacific Islander)	Female	Well differentiated; Grade I	Positive	Positive	Not 2010+ Breast	1	10	T1c	119	Alive	Alive or dead of other cause	Active follow-up
2011	31	White	Female	Poorly differentiated; Grade III	Positive	Negative	Positive	1	10	T2	24	Alive	Alive or dead of other cause	Active follow-up
2005	31	Black	Female	Poorly differentiated; Grade III	Positive	Negative	Not 2010+ Breast	1	10	T1c	95	Alive	Alive or dead of other cause	Active follow-up
2005	31	White	Female	Poorly differentiated; Grade III	Positive	Positive	Not 2010+ Breast	1	10	T1c	106	Alive	Alive or dead of other cause	Active follow-up
2008	31	White	Female	Poorly differentiated; Grade III	Positive	Negative	Not 2010+ Breast	1	10	T2	60	Alive	Alive or dead of other cause	Active follow-up
2010	31	White	Female	Poorly differentiated; Grade III	Negative	Negative	Negative	1	10	T3	42	Dead	Dead (attributable to this cancer dx)	Active follow-up
2010	31	White	Female	Poorly differentiated; Grade III	Positive	Negative	Negative	1	10	T3	46	Alive	Alive or dead of other cause	Active follow-up
2013	31	White	Female	Moderately differentiated; Grade II	Positive	Positive	Negative	1	10	T2	11	Alive	Alive or dead of other cause	Active follow-up
2008	31	White	Female	Poorly differentiated; Grade III	Negative	Negative	Not 2010+ Breast	1	10	T2	60	Alive	Alive or dead of other cause	Active follow-up
2009	31	White	Female	Poorly differentiated; Grade III	Positive	Positive	Not 2010+ Breast	2	10	T3	49	Alive	Alive or dead of other cause	Active follow-up
2011	31	Black	Female	Moderately differentiated; Grade II	Positive	Positive	Negative	2	10	T1c	33	Alive	Alive or dead of other cause	Active follow-up
2010	31	Other (American Indian/AK Native, Asian/Pacific Islander)	Female	Poorly differentiated; Grade III	Positive	Positive	Negative	2	10	T3	45	Alive	Alive or dead of other cause	Active follow-up
2007	31	White	Female	Undifferentiated; anaplastic; Grade IV	Positive	Positive	Not 2010+ Breast	2	10	T2	72	Alive	Alive or dead of other cause	Active follow-up
2005	31	White	Female	Well differentiated; Grade I	Unknown	Unknown	Not 2010+ Breast	2	10	T2	100	Alive	Alive or dead of other cause	Active follow-up
2013	31	White	Female	Moderately differentiated; Grade II	Positive	Positive	Negative	2	10	T2	8	Alive	Alive or dead of other cause	Active follow-up
2007	31	White	Female	Poorly differentiated; Grade III	Negative	Negative	Not 2010+ Breast	2	10	T3	82	Alive	Alive or dead of other cause	Active follow-up
2008	31	White	Female	Poorly differentiated; Grade III	Positive	Positive	Not 2010+ Breast	3	10	T2	68	Alive	Alive or dead of other cause	Active follow-up
2008	31	White	Female	Poorly differentiated; Grade III	Positive	Positive	Not 2010+ Breast	3	10	T3	51	Dead	Dead (attributable to this cancer dx)	Active follow-up
2011	31	White	Female	Poorly differentiated; Grade III	Positive	Positive	Positive	3	10	T2	31	Alive	Alive or dead of other cause	Active follow-up
2011	31	White	Female	Poorly differentiated; Grade III	Positive	Positive	Positive	3	10	T2	30	Alive	Alive or dead of other cause	Active follow-up
2004	31	Black	Female	Poorly differentiated; Grade III	Positive	Positive	Not 2010+ Breast	3	10	T2	18	Alive	Alive or dead of other cause	Active follow-up
2005	31	White	Female	Poorly differentiated; Grade III	Negative	Negative	Not 2010+ Breast	1	11	T1c	100	Alive	Alive or dead of other cause	Active follow-up
2007	31	Other (American Indian/AK Native, Asian/Pacific Islander)	Female	Poorly differentiated; Grade III	Positive	Positive	Not 2010+ Breast	1	11	TX	77	Alive	Alive or dead of other cause	Active follow-up
2012	31	White	Female	Moderately differentiated; Grade II	Positive	Positive	Negative	1	11	T1c	13	Alive	Alive or dead of other cause	Active follow-up
2006	31	White	Female	Moderately differentiated; Grade II	Negative	Negative	Not 2010+ Breast	1	11	T1c	91	Alive	Alive or dead of other cause	Active follow-up
2007	31	White	Female	Moderately differentiated; Grade II	Positive	Positive	Not 2010+ Breast	1	11	T2	77	Alive	Alive or dead of other cause	Active follow-up
2013	31	Black	Female	Unknown	Positive	Negative	Positive	1	11	TX	1	Alive	Alive or dead of other cause	Active follow-up
2008	31	White	Female	Well differentiated; Grade I	Positive	Positive	Not 2010+ Breast	1	11	T1b	60	Alive	Alive or dead of other cause	Active follow-up
2008	31	Black	Female	Poorly differentiated; Grade III	Positive	Positive	Not 2010+ Breast	1	11	T2	63	Alive	Alive or dead of other cause	Active follow-up
2012	31	White	Female	Moderately differentiated; Grade II	Negative	Negative	Negative	1	11	T2	17	Alive	Alive or dead of other cause	Active follow-up
2004	31	White	Female	Poorly differentiated; Grade III	Negative	Negative	Not 2010+ Breast	1	11	T2	109	Alive	Alive or dead of other cause	Active follow-up
2009	31	Black	Female	Poorly differentiated; Grade III	Negative	Negative	Not 2010+ Breast	1	11	T4d	21	Dead	Dead (attributable to this cancer dx)	Active follow-up
2009	31	White	Female	Poorly differentiated; Grade III	Positive	Positive	Not 2010+ Breast	1	11	T2	51	Alive	Alive or dead of other cause	Active follow-up
2007	31	White	Female	Poorly differentiated; Grade III	Positive	Positive	Not 2010+ Breast	1	11	T2	76	Alive	Alive or dead of other cause	Active follow-up
2004	31	White	Female	Moderately differentiated; Grade II	Positive	Positive	Not 2010+ Breast	1	11	T3	111	Alive	Alive or dead of other cause	Active follow-up
2007	31	White	Female	Moderately differentiated; Grade II	Positive	Negative	Not 2010+ Breast	1	11	T1c	76	Alive	Alive or dead of other cause	Active follow-up
2006	31	White	Female	Poorly differentiated; Grade III	Negative	Negative	Not 2010+ Breast	1	11	T2	87	Alive	Alive or dead of other cause	Active follow-up
2007	31	White	Female	Poorly differentiated; Grade III	Positive	Negative	Not 2010+ Breast	1	11	T3	80	Alive	Alive or dead of other cause	Active follow-up
2008	31	Other (American Indian/AK Native, Asian/Pacific Islander)	Female	Unknown	Positive	Positive	Not 2010+ Breast	1	11	T2	66	Alive	Alive or dead of other cause	Active follow-up
2005	31	White	Female	Poorly differentiated; Grade III	Unknown	Unknown	Not 2010+ Breast	2	11	TX	106	Alive	Alive or dead of other cause	Active follow-up
2006	31	Black	Female	Poorly differentiated; Grade III	Positive	Positive	Not 2010+ Breast	2	11	T1c	85	Alive	Alive or dead of other cause	Active follow-up
2006	31	White	Female	Poorly differentiated; Grade III	Negative	Negative	Not 2010+ Breast	2	11	T2	89	Alive	Alive or dead of other cause	Active follow-up
2006	31	White	Female	Poorly differentiated; Grade III	Negative	Negative	Not 2010+ Breast	2	11	T1c	84	Alive	Alive or dead of other cause	Active follow-up
2012	31	White	Female	Poorly differentiated; Grade III	Negative	Negative	Positive	2	11	T1c	20	Alive	Alive or dead of other cause	Active follow-up
2010	31	White	Female	Unknown	Positive	Positive	Positive	2	11	TX	44	Alive	Alive or dead of other cause	Active follow-up
2010	31	White	Female	Poorly differentiated; Grade III	Negative	Negative	Positive	2	11	T2	42	Alive	Alive or dead of other cause	Active follow-up
2011	31	White	Female	Moderately differentiated; Grade II	Positive	Positive	Negative	3	11	T3	34	Alive	Alive or dead of other cause	Active follow-up
2004	31	Other (American Indian/AK Native, Asian/Pacific Islander)	Female	Poorly differentiated; Grade III	Negative	Negative	Not 2010+ Breast	1	12	T2	108	Alive	Alive or dead of other cause	Active follow-up
2010	31	Unknown	Female	Poorly differentiated; Grade III	Positive	Positive	Positive	1	12	T3	34	Alive	Alive or dead of other cause	Active follow-up
2006	31	White	Female	Moderately differentiated; Grade II	Positive	Positive	Not 2010+ Breast	1	12	T2	88	Alive	Alive or dead of other cause	Active follow-up
2007	31	Other (American Indian/AK Native, Asian/Pacific Islander)	Female	Poorly differentiated; Grade III	Negative	Negative	Not 2010+ Breast	1	12	T2	42	Dead	Dead (attributable to this cancer dx)	Active follow-up
2008	31	White	Female	Poorly differentiated; Grade III	Negative	Negative	Not 2010+ Breast	1	12	T3	47	Dead	Dead (attributable to this cancer dx)	Active follow-up
2009	31	White	Female	Poorly differentiated; Grade III	Positive	Positive	Not 2010+ Breast	1	12	T1c	57	Alive	Alive or dead of other cause	Active follow-up
2010	31	White	Female	Moderately differentiated; Grade II	Positive	Negative	Negative	1	12	T2	43	Alive	Alive or dead of other cause	Active follow-up
2010	31	White	Female	Poorly differentiated; Grade III	Positive	Positive	Positive	1	12	T4d	38	Alive	Alive or dead of other cause	Active follow-up
2013	31	Black	Female	Well differentiated; Grade I	Positive	Positive	Negative	1	12	T3	5	Alive	Alive or dead of other cause	Active follow-up
2006	31	White	Female	Unknown	Negative	Negative	Not 2010+ Breast	1	12	T2	53	Alive	Alive or dead of other cause	Active follow-up
2006	31	White	Female	Poorly differentiated; Grade III	Negative	Negative	Not 2010+ Breast	1	12	T1c	53	Dead	Dead (attributable to this cancer dx)	Active follow-up
2004	31	Black	Female	Poorly differentiated; Grade III	Positive	Negative	Not 2010+ Breast	1	12	T1c	118	Alive	Alive or dead of other cause	Active follow-up
2006	31	White	Female	Unknown	Positive	Positive	Not 2010+ Breast	1	12	T2	93	Alive	Alive or dead of other cause	Active follow-up
2008	31	Other (American Indian/AK Native, Asian/Pacific Islander)	Female	Poorly differentiated; Grade III	Negative	Borderline	Not 2010+ Breast	1	12	T1c	44	Alive	Alive or dead of other cause	Active follow-up
2005	31	White	Female	Moderately differentiated; Grade II	Positive	Positive	Not 2010+ Breast	1	12	T2	102	Alive	Alive or dead of other cause	Active follow-up
2004	31	Other (American Indian/AK Native, Asian/Pacific Islander)	Female	Unknown	Positive	Positive	Not 2010+ Breast	1	12	T2	26	Alive	Alive or dead of other cause	Active follow-up
2009	31	White	Female	Moderately differentiated; Grade II	Negative	Negative	Not 2010+ Breast	1	12	T3	57	Alive	Alive or dead of other cause	Active follow-up
2009	31	Black	Female	Poorly differentiated; Grade III	Positive	Positive	Not 2010+ Breast	1	12	T1c	58	Alive	Alive or dead of other cause	Active follow-up
2009	31	White	Female	Poorly differentiated; Grade III	Positive	Positive	Not 2010+ Breast	1	12	T1b	49	Alive	Alive or dead of other cause	Active follow-up
2010	31	White	Female	Poorly differentiated; Grade III	Positive	Positive	Negative	1	12	T2	47	Alive	Alive or dead of other cause	Active follow-up
2006	31	White	Female	Poorly differentiated; Grade III	Positive	Positive	Not 2010+ Breast	1	12	T2	85	Alive	Alive or dead of other cause	Active follow-up
2007	31	White	Female	Moderately differentiated; Grade II	Negative	Negative	Not 2010+ Breast	1	12	T1c	31	Dead	Dead (attributable to this cancer dx)	Active follow-up
2012	31	Other (American Indian/AK Native, Asian/Pacific Islander)	Female	Moderately differentiated; Grade II	Negative	Negative	Positive	1	12	T2	19	Alive	Alive or dead of other cause	Active follow-up
2007	31	White	Female	Poorly differentiated; Grade III	Negative	Negative	Not 2010+ Breast	1	12	T2	81	Alive	Alive or dead of other cause	Active follow-up
2010	31	White	Female	Moderately differentiated; Grade II	Positive	Positive	Negative	1	12	T2	43	Alive	Alive or dead of other cause	Active follow-up
2005	31	White	Female	Poorly differentiated; Grade III	Positive	Positive	Not 2010+ Breast	1	12	T2	106	Alive	Alive or dead of other cause	Active follow-up
2012	31	White	Female	Moderately differentiated; Grade II	Positive	Positive	Negative	1	12	T3	14	Alive	Alive or dead of other cause	Active follow-up
2009	31	Black	Female	Poorly differentiated; Grade III	Positive	Positive	Not 2010+ Breast	1	12	T2	52	Alive	Alive or dead of other cause	Active follow-up
2010	31	White	Female	Poorly differentiated; Grade III	Negative	Negative	Negative	1	12	T1c	43	Alive	Alive or dead of other cause	Active follow-up
2011	31	White	Female	Poorly differentiated; Grade III	Positive	Negative	Negative	1	12	T4d	26	Alive	Alive or dead of other cause	Active follow-up
2012	31	White	Female	Moderately differentiated; Grade II	Positive	Positive	Negative	2	12	T2	17	Alive	Alive or dead of other cause	Active follow-up
2008	31	Other (American Indian/AK Native, Asian/Pacific Islander)	Female	Poorly differentiated; Grade III	Positive	Positive	Not 2010+ Breast	2	12	T1a	19	Alive	Alive or dead of other cause	Active follow-up
2008	31	White	Female	Moderately differentiated; Grade II	Positive	Negative	Not 2010+ Breast	2	12	T3	66	Alive	Alive or dead of other cause	Active follow-up
2008	31	White	Female	Moderately differentiated; Grade II	Unknown	Unknown	Not 2010+ Breast	2	12	T2	52	Alive	Alive or dead of other cause	Active follow-up
2009	31	Black	Female	Poorly differentiated; Grade III	Positive	Positive	Not 2010+ Breast	2	12	T2	55	Alive	Alive or dead of other cause	Active follow-up
2007	31	Other (American Indian/AK Native, Asian/Pacific Islander)	Female	Moderately differentiated; Grade II	Positive	Positive	Not 2010+ Breast	3	12	T3	76	Alive	Alive or dead of other cause	Active follow-up
2004	31	Other (American Indian/AK Native, Asian/Pacific Islander)	Female	Poorly differentiated; Grade III	Positive	Positive	Not 2010+ Breast	3	12	T3	59	Dead	Dead (attributable to this cancer dx)	Active follow-up
2008	31	Other (American Indian/AK Native, Asian/Pacific Islander)	Female	Poorly differentiated; Grade III	Negative	Negative	Not 2010+ Breast	1	13	T3	63	Alive	Alive or dead of other cause	Active follow-up
2012	31	Other (American Indian/AK Native, Asian/Pacific Islander)	Female	Poorly differentiated; Grade III	Negative	Negative	Negative	1	13	T2	12	Dead	Alive or dead of other cause	Active follow-up
2012	31	White	Female	Poorly differentiated; Grade III	Negative	Negative	Negative	1	13	T1c	18	Alive	Alive or dead of other cause	Active follow-up
2009	31	White	Female	Poorly differentiated; Grade III	Positive	Positive	Not 2010+ Breast	1	13	T2	51	Alive	Alive or dead of other cause	Active follow-up
2005	31	Other (American Indian/AK Native, Asian/Pacific Islander)	Female	Moderately differentiated; Grade II	Positive	Positive	Not 2010+ Breast	1	13	T2	103	Alive	Alive or dead of other cause	Active follow-up
2008	31	White	Female	Moderately differentiated; Grade II	Negative	Negative	Not 2010+ Breast	1	13	T1b	63	Alive	Alive or dead of other cause	Active follow-up
2012	31	White	Female	Poorly differentiated; Grade III	Positive	Positive	Negative	1	13	T1c	12	Alive	Alive or dead of other cause	Active follow-up
2011	31	White	Female	Moderately differentiated; Grade II	Negative	Negative	Positive	1	13	T1mic	33	Alive	Alive or dead of other cause	Active follow-up
2006	31	White	Female	Poorly differentiated; Grade III	Negative	Negative	Not 2010+ Breast	1	13	T1c	87	Alive	Alive or dead of other cause	Active follow-up
2012	31	White	Female	Moderately differentiated; Grade II	Positive	Positive	Negative	1	13	T1c	19	Alive	Alive or dead of other cause	Active follow-up
2010	31	Black	Female	Moderately differentiated; Grade II	Positive	Positive	Negative	1	13	T1c	40	Alive	Alive or dead of other cause	Active follow-up
2013	31	Black	Female	Poorly differentiated; Grade III	Positive	Positive	Negative	1	13	T1c	4	Alive	Alive or dead of other cause	Active follow-up
2013	31	White	Female	Poorly differentiated; Grade III	Positive	Positive	Negative	1	13	T4b	8	Alive	Alive or dead of other cause	Active follow-up
2011	31	Black	Female	Poorly differentiated; Grade III	Positive	Positive	Negative	2	13	T2	24	Alive	Alive or dead of other cause	Active follow-up
2010	31	White	Female	Moderately differentiated; Grade II	Positive	Positive	Negative	2	13	T2	44	Alive	Alive or dead of other cause	Active follow-up
2008	31	Black	Female	Poorly differentiated; Grade III	Positive	Positive	Not 2010+ Breast	2	13	T1a	47	Alive	Alive or dead of other cause	Active follow-up
2004	31	Other (American Indian/AK Native, Asian/Pacific Islander)	Female	Moderately differentiated; Grade II	Positive	Positive	Not 2010+ Breast	1	14	T2	116	Alive	Alive or dead of other cause	Active follow-up
2012	31	White	Female	Poorly differentiated; Grade III	Positive	Negative	Negative	1	14	T2	22	Dead	Dead (attributable to this cancer dx)	Active follow-up
2008	31	White	Female	Poorly differentiated; Grade III	Negative	Negative	Not 2010+ Breast	1	14	T2	70	Alive	Alive or dead of other cause	Active follow-up
2007	31	White	Female	Well differentiated; Grade I	Positive	Positive	Not 2010+ Breast	1	14	T1c	79	Alive	Alive or dead of other cause	Active follow-up
2004	31	Black	Female	Poorly differentiated; Grade III	Negative	Negative	Not 2010+ Breast	1	14	T2	112	Alive	Alive or dead of other cause	Active follow-up
2008	31	White	Female	Poorly differentiated; Grade III	Positive	Negative	Not 2010+ Breast	1	14	T3	66	Alive	Alive or dead of other cause	Active follow-up
2011	31	White	Female	Moderately differentiated; Grade II	Positive	Positive	Positive	1	14	T2	32	Alive	Alive or dead of other cause	Active follow-up
2011	31	Other (American Indian/AK Native, Asian/Pacific Islander)	Female	Poorly differentiated; Grade III	Positive	Positive	Negative	1	14	T1c	27	Alive	Alive or dead of other cause	Active follow-up
2011	31	Black	Female	Unknown	Negative	Negative	Positive	1	14	TX	35	Alive	Alive or dead of other cause	Active follow-up
2011	31	Black	Female	Moderately differentiated; Grade II	Negative	Negative	Negative	1	14	T2	29	Alive	Alive or dead of other cause	Active follow-up
2009	31	White	Female	Moderately differentiated; Grade II	Positive	Positive	Not 2010+ Breast	1	14	T1c	53	Alive	Alive or dead of other cause	Active follow-up
2004	31	White	Female	Moderately differentiated; Grade II	Positive	Positive	Not 2010+ Breast	1	14	T1c	108	Alive	Alive or dead of other cause	Active follow-up
2010	31	White	Female	Poorly differentiated; Grade III	Negative	Negative	Negative	1	14	T1c	46	Alive	Alive or dead of other cause	Active follow-up
2012	31	Other (American Indian/AK Native, Asian/Pacific Islander)	Female	Poorly differentiated; Grade III	Positive	Positive	Negative	1	14	T2	12	Alive	Alive or dead of other cause	Active follow-up
2013	31	White	Female	Poorly differentiated; Grade III	Positive	Positive	Negative	1	14	T2	11	Alive	Alive or dead of other cause	Active follow-up
2007	31	Black	Female	Poorly differentiated; Grade III	Negative	Negative	Not 2010+ Breast	1	14	T2	24	Dead	Dead (attributable to this cancer dx)	Active follow-up
2008	31	White	Female	Moderately differentiated; Grade II	Negative	Negative	Not 2010+ Breast	1	14	T4d	13	Dead	Dead (attributable to this cancer dx)	Active follow-up
2011	31	White	Female	Moderately differentiated; Grade II	Positive	Positive	Negative	1	14	T3	25	Dead	Dead (attributable to this cancer dx)	Active follow-up
2006	31	Black	Female	Poorly differentiated; Grade III	Positive	Positive	Not 2010+ Breast	3	14	T2	60	Alive	Alive or dead of other cause	Active follow-up
2011	31	White	Female	Poorly differentiated; Grade III	Negative	Negative	Negative	3	14	T3	21	Alive	Alive or dead of other cause	Active follow-up
2010	31	Black	Female	Poorly differentiated; Grade III	Positive	Positive	Negative	1	15	T2	40	Alive	Alive or dead of other cause	Active follow-up
2004	31	White	Female	Poorly differentiated; Grade III	Negative	Negative	Not 2010+ Breast	1	15	T2	22	Dead	Dead (attributable to this cancer dx)	Active follow-up
2006	31	White	Female	Moderately differentiated; Grade II	Positive	Positive	Not 2010+ Breast	1	15	T1c	91	Alive	Alive or dead of other cause	Active follow-up
2011	31	Black	Female	Poorly differentiated; Grade III	Negative	Negative	Positive	1	15	T3	31	Alive	Alive or dead of other cause	Active follow-up
2004	31	White	Female	Moderately differentiated; Grade II	Positive	Positive	Not 2010+ Breast	1	15	T1b	108	Alive	Alive or dead of other cause	Active follow-up
2012	31	Other (American Indian/AK Native, Asian/Pacific Islander)	Female	Moderately differentiated; Grade II	Negative	Negative	Positive	1	15	T2	13	Alive	Alive or dead of other cause	Active follow-up
2010	31	Black	Female	Moderately differentiated; Grade II	Positive	Positive	Negative	1	15	T2	36	Alive	Alive or dead of other cause	Active follow-up
2006	31	Black	Female	Poorly differentiated; Grade III	Negative	Negative	Not 2010+ Breast	1	15	T2	90	Alive	Alive or dead of other cause	Active follow-up
2011	31	White	Female	Poorly differentiated; Grade III	Positive	Positive	Negative	1	15	T3	24	Alive	Alive or dead of other cause	Active follow-up
2010	31	White	Female	Poorly differentiated; Grade III	Positive	Positive	Positive	1	15	T3	46	Alive	Alive or dead of other cause	Active follow-up
2011	31	White	Female	Poorly differentiated; Grade III	Positive	Negative	Positive	1	15	T1c	30	Alive	Alive or dead of other cause	Active follow-up
2012	31	White	Female	Moderately differentiated; Grade II	Positive	Positive	Negative	1	15	T2	21	Alive	Alive or dead of other cause	Active follow-up
2006	31	White	Female	Moderately differentiated; Grade II	Positive	Positive	Not 2010+ Breast	1	15	T1c	88	Alive	Alive or dead of other cause	Active follow-up
2009	31	White	Female	Moderately differentiated; Grade II	Positive	Positive	Not 2010+ Breast	1	15	T3	49	Alive	Alive or dead of other cause	Active follow-up
2012	31	Black	Female	Moderately differentiated; Grade II	Positive	Positive	Negative	2	15	T3	23	Alive	Alive or dead of other cause	Active follow-up
2005	31	White	Female	Poorly differentiated; Grade III	Negative	Negative	Not 2010+ Breast	2	15	T2	96	Alive	Alive or dead of other cause	Active follow-up
2007	31	Black	Female	Poorly differentiated; Grade III	Negative	Negative	Not 2010+ Breast	1	16	T2	74	Alive	Alive or dead of other cause	Active follow-up
2010	31	White	Female	Poorly differentiated; Grade III	Negative	Negative	Negative	1	16	T2	45	Alive	Alive or dead of other cause	Active follow-up
2010	31	Other (American Indian/AK Native, Asian/Pacific Islander)	Female	Poorly differentiated; Grade III	Positive	Negative	Negative	1	16	T2	45	Alive	Alive or dead of other cause	Active follow-up
2010	31	White	Female	Moderately differentiated; Grade II	Positive	Positive	Negative	1	16	T2	43	Alive	Alive or dead of other cause	Active follow-up
2006	31	Other (American Indian/AK Native, Asian/Pacific Islander)	Female	Poorly differentiated; Grade III	Unknown	Unknown	Not 2010+ Breast	1	16	T2	87	Alive	Alive or dead of other cause	Active follow-up
2005	31	White	Female	Poorly differentiated; Grade III	Negative	Negative	Not 2010+ Breast	1	16	T2	91	Alive	Alive or dead of other cause	Active follow-up
2013	31	White	Female	Poorly differentiated; Grade III	Negative	Negative	Negative	1	16	T3	0	Alive	Alive or dead of other cause	Active follow-up
2011	31	White	Female	Poorly differentiated; Grade III	Positive	Negative	Positive	1	16	TX	27	Alive	Alive or dead of other cause	Active follow-up
2013	31	White	Female	Moderately differentiated; Grade II	Positive	Positive	Negative	1	16	T2	9	Alive	Alive or dead of other cause	Active follow-up
2009	31	White	Female	Moderately differentiated; Grade II	Positive	Positive	Not 2010+ Breast	1	16	T2	48	Alive	Alive or dead of other cause	Active follow-up
2009	31	Other (American Indian/AK Native, Asian/Pacific Islander)	Female	Moderately differentiated; Grade II	Positive	Positive	Not 2010+ Breast	1	16	T2	50	Alive	Alive or dead of other cause	Active follow-up
2013	31	White	Female	Moderately differentiated; Grade II	Positive	Positive	Negative	1	16	T2	10	Alive	Alive or dead of other cause	Active follow-up
2006	31	Black	Female	Poorly differentiated; Grade III	Negative	Negative	Not 2010+ Breast	1	16	T4b	85	Alive	Alive or dead of other cause	Active follow-up
2005	31	White	Female	Poorly differentiated; Grade III	Negative	Negative	Not 2010+ Breast	1	16	T2	62	Alive	Alive or dead of other cause	Active follow-up
2008	31	White	Female	Poorly differentiated; Grade III	Positive	Negative	Not 2010+ Breast	2	16	T1c	61	Alive	Alive or dead of other cause	Active follow-up
2008	31	Other (American Indian/AK Native, Asian/Pacific Islander)	Female	Poorly differentiated; Grade III	Positive	Positive	Not 2010+ Breast	2	16	T2	21	Dead	Dead (attributable to this cancer dx)	Active follow-up
2010	31	White	Female	Poorly differentiated; Grade III	Negative	Negative	Negative	2	16	T2	42	Dead	Dead (attributable to this cancer dx)	Active follow-up
2006	31	White	Female	Poorly differentiated; Grade III	Unknown	Unknown	Not 2010+ Breast	2	16	T1b	91	Alive	Alive or dead of other cause	Active follow-up
2005	31	Other (American Indian/AK Native, Asian/Pacific Islander)	Female	Poorly differentiated; Grade III	Negative	Negative	Not 2010+ Breast	2	16	T1c	27	Dead	Dead (attributable to this cancer dx)	Active follow-up
2005	31	Other (American Indian/AK Native, Asian/Pacific Islander)	Female	Moderately differentiated; Grade II	Positive	Positive	Not 2010+ Breast	2	16	T2	67	Dead	Dead (attributable to this cancer dx)	Active follow-up
2013	31	White	Female	Moderately differentiated; Grade II	Positive	Positive	Negative	2	16	T1c	2	Alive	Alive or dead of other cause	Active follow-up
2004	31	White	Female	Poorly differentiated; Grade III	Negative	Negative	Not 2010+ Breast	2	16	T1c	110	Alive	Alive or dead of other cause	Active follow-up
2007	31	Other (American Indian/AK Native, Asian/Pacific Islander)	Female	Poorly differentiated; Grade III	Positive	Negative	Not 2010+ Breast	3	16	T2	75	Alive	Alive or dead of other cause	Active follow-up
2013	31	White	Female	Poorly differentiated; Grade III	Positive	Positive	Negative	1	17	T2	8	Alive	Alive or dead of other cause	Active follow-up
2008	31	White	Female	Moderately differentiated; Grade II	Negative	Negative	Not 2010+ Breast	1	17	T3	70	Alive	Alive or dead of other cause	Active follow-up
2008	31	White	Female	Poorly differentiated; Grade III	Negative	Negative	Not 2010+ Breast	1	17	T1c	64	Alive	Alive or dead of other cause	Active follow-up
2013	31	White	Female	Poorly differentiated; Grade III	Negative	Negative	Negative	1	17	T1c	5	Alive	Alive or dead of other cause	Active follow-up
2007	31	Black	Female	Poorly differentiated; Grade III	Negative	Negative	Not 2010+ Breast	1	17	T2	80	Alive	Alive or dead of other cause	Active follow-up
2009	31	White	Female	Poorly differentiated; Grade III	Negative	Negative	Not 2010+ Breast	1	17	T2	54	Alive	Alive or dead of other cause	Active follow-up
2009	31	White	Female	Moderately differentiated; Grade II	Positive	Positive	Not 2010+ Breast	1	17	T1b	57	Alive	Alive or dead of other cause	Active follow-up
2013	31	White	Female	Moderately differentiated; Grade II	Positive	Positive	Negative	1	17	T1c	4	Alive	Alive or dead of other cause	Active follow-up
2010	31	White	Female	Poorly differentiated; Grade III	Positive	Positive	Negative	1	17	T2	41	Alive	Alive or dead of other cause	Active follow-up
2008	31	Other (American Indian/AK Native, Asian/Pacific Islander)	Female	Moderately differentiated; Grade II	Positive	Positive	Not 2010+ Breast	1	17	T1c	65	Alive	Alive or dead of other cause	Active follow-up
2010	31	Other (American Indian/AK Native, Asian/Pacific Islander)	Female	Poorly differentiated; Grade III	Negative	Positive	Positive	2	17	T2	40	Alive	Alive or dead of other cause	Active follow-up
2011	31	Black	Female	Poorly differentiated; Grade III	Negative	Negative	Negative	1	18	T2	29	Alive	Alive or dead of other cause	Active follow-up
2011	31	White	Female	Poorly differentiated; Grade III	Positive	Negative	Negative	1	18	T2	26	Alive	Alive or dead of other cause	Active follow-up
2008	31	Black	Female	Moderately differentiated; Grade II	Positive	Negative	Not 2010+ Breast	1	18	T4d	50	Dead	Dead (attributable to this cancer dx)	Active follow-up
2008	31	White	Female	Moderately differentiated; Grade II	Positive	Positive	Not 2010+ Breast	1	18	T1c	64	Alive	Alive or dead of other cause	Active follow-up
2006	31	White	Female	Poorly differentiated; Grade III	Positive	Positive	Not 2010+ Breast	1	18	T2	91	Alive	Alive or dead of other cause	Active follow-up
2013	31	White	Female	Moderately differentiated; Grade II	Positive	Positive	Negative	1	18	T2	7	Alive	Alive or dead of other cause	Active follow-up
2009	31	Black	Female	Poorly differentiated; Grade III	Positive	Positive	Not 2010+ Breast	1	18	T2	52	Alive	Alive or dead of other cause	Active follow-up
2006	31	White	Male	Moderately differentiated; Grade II	Positive	Positive	Not 2010+ Breast	2	18	T4b	87	Alive	Alive or dead of other cause	Active follow-up
2008	31	White	Female	Poorly differentiated; Grade III	Negative	Negative	Not 2010+ Breast	2	18	T3	67	Alive	Alive or dead of other cause	Active follow-up
2008	31	White	Female	Poorly differentiated; Grade III	Negative	Negative	Not 2010+ Breast	2	18	T2	17	Dead	Dead (attributable to this cancer dx)	Active follow-up
2007	31	White	Female	Well differentiated; Grade I	Positive	Negative	Not 2010+ Breast	2	18	T3	83	Alive	Alive or dead of other cause	Active follow-up
2006	31	White	Female	Poorly differentiated; Grade III	Positive	Negative	Not 2010+ Breast	3	18	T3	46	Dead	Dead (attributable to this cancer dx)	Active follow-up
2005	31	White	Female	Undifferentiated; anaplastic; Grade IV	Negative	Negative	Not 2010+ Breast	1	19	T2	104	Alive	Alive or dead of other cause	Active follow-up
2007	31	White	Female	Poorly differentiated; Grade III	Positive	Positive	Not 2010+ Breast	1	19	T1c	73	Alive	Alive or dead of other cause	Active follow-up
2011	31	White	Female	Poorly differentiated; Grade III	Positive	Negative	Negative	1	19	T1c	28	Alive	Alive or dead of other cause	Active follow-up
2010	31	White	Female	Poorly differentiated; Grade III	Negative	Negative	Negative	1	19	T3	40	Alive	Alive or dead of other cause	Active follow-up
2009	31	White	Female	Poorly differentiated; Grade III	Positive	Negative	Not 2010+ Breast	1	19	TX	53	Alive	Alive or dead of other cause	Active follow-up
2011	31	White	Female	Poorly differentiated; Grade III	Positive	Positive	Negative	1	19	T2	35	Alive	Alive or dead of other cause	Active follow-up
2013	31	White	Female	Moderately differentiated; Grade II	Positive	Negative	Negative	1	19	T2	6	Alive	Alive or dead of other cause	Active follow-up
2007	31	White	Female	Poorly differentiated; Grade III	Negative	Positive	Not 2010+ Breast	1	19	T1c	74	Alive	Alive or dead of other cause	Active follow-up
2005	31	White	Female	Poorly differentiated; Grade III	Positive	Positive	Not 2010+ Breast	1	19	T1c	52	Alive	Alive or dead of other cause	Active follow-up
2008	31	Other (American Indian/AK Native, Asian/Pacific Islander)	Female	Poorly differentiated; Grade III	Positive	Positive	Not 2010+ Breast	1	19	T2	60	Alive	Alive or dead of other cause	Active follow-up
2007	31	White	Female	Poorly differentiated; Grade III	Negative	Negative	Not 2010+ Breast	1	19	T1c	76	Alive	Alive or dead of other cause	Active follow-up
2013	31	White	Female	Poorly differentiated; Grade III	Positive	Positive	Positive	1	19	T2	1	Alive	Alive or dead of other cause	Active follow-up
2005	31	White	Female	Poorly differentiated; Grade III	Positive	Positive	Not 2010+ Breast	1	19	T3	35	Dead	Dead (attributable to this cancer dx)	Active follow-up
2012	31	White	Female	Moderately differentiated; Grade II	Positive	Positive	Negative	1	19	T1c	15	Alive	Alive or dead of other cause	Active follow-up
2007	31	White	Female	Poorly differentiated; Grade III	Positive	Positive	Not 2010+ Breast	1	19	T1c	79	Alive	Alive or dead of other cause	Active follow-up
2009	31	Other (American Indian/AK Native, Asian/Pacific Islander)	Female	Well differentiated; Grade I	Positive	Positive	Not 2010+ Breast	1	20	T2	50	Alive	Alive or dead of other cause	Active follow-up
2013	31	White	Female	Poorly differentiated; Grade III	Negative	Negative	Negative	1	20	T2	6	Alive	Alive or dead of other cause	Active follow-up
2005	31	White	Female	Moderately differentiated; Grade II	Positive	Positive	Not 2010+ Breast	1	20	T1c	107	Alive	Alive or dead of other cause	Active follow-up
2004	31	Black	Female	Poorly differentiated; Grade III	Negative	Negative	Not 2010+ Breast	1	20	T1c	114	Alive	Alive or dead of other cause	Active follow-up
2007	31	White	Female	Moderately differentiated; Grade II	Positive	Positive	Not 2010+ Breast	2	20	T2	78	Alive	Alive or dead of other cause	Active follow-up
2009	31	Black	Female	Poorly differentiated; Grade III	Negative	Negative	Not 2010+ Breast	2	20	T2	51	Dead	Dead (attributable to this cancer dx)	Active follow-up
2011	31	Black	Female	Moderately differentiated; Grade II	Positive	Positive	Negative	2	20	T2	10	Dead	Alive or dead of other cause	Active follow-up
2012	31	White	Female	Poorly differentiated; Grade III	Positive	Positive	Positive	2	20	T1c	13	Alive	Alive or dead of other cause	Active follow-up
2010	31	White	Female	Poorly differentiated; Grade III	Positive	Positive	Negative	1	21	T1b	7	Alive	Alive or dead of other cause	Active follow-up
2008	31	White	Female	Poorly differentiated; Grade III	Positive	Positive	Not 2010+ Breast	1	21	T2	66	Alive	Alive or dead of other cause	Active follow-up
2004	31	Black	Female	Moderately differentiated; Grade II	Positive	Positive	Not 2010+ Breast	1	21	T3	90	Dead	Dead (attributable to this cancer dx)	Active follow-up
2012	31	White	Female	Poorly differentiated; Grade III	Positive	Positive	Negative	1	21	T2	23	Alive	Alive or dead of other cause	Active follow-up
2007	31	White	Female	Moderately differentiated; Grade II	Positive	Positive	Not 2010+ Breast	1	21	T4d	76	Alive	Alive or dead of other cause	Active follow-up
2005	31	Other (American Indian/AK Native, Asian/Pacific Islander)	Female	Poorly differentiated; Grade III	Positive	Positive	Not 2010+ Breast	1	21	T1c	102	Alive	Alive or dead of other cause	Active follow-up
2004	31	White	Female	Poorly differentiated; Grade III	Positive	Positive	Not 2010+ Breast	1	21	T3	47	Dead	Dead (attributable to this cancer dx)	Active follow-up
2004	31	White	Female	Poorly differentiated; Grade III	Positive	Negative	Not 2010+ Breast	1	21	T4b	119	Alive	Alive or dead of other cause	Active follow-up
2004	31	White	Female	Poorly differentiated; Grade III	Negative	Negative	Not 2010+ Breast	2	21	T2	47	Dead	Dead (attributable to this cancer dx)	Active follow-up
2011	31	White	Female	Moderately differentiated; Grade II	Positive	Positive	Borderline	2	21	T1b	26	Alive	Alive or dead of other cause	Active follow-up
2009	31	Other (American Indian/AK Native, Asian/Pacific Islander)	Female	Poorly differentiated; Grade III	Positive	Negative	Not 2010+ Breast	1	22	T4d	59	Alive	Alive or dead of other cause	Active follow-up
2012	31	White	Female	Poorly differentiated; Grade III	Positive	Positive	Negative	1	22	T1c	22	Alive	Alive or dead of other cause	Active follow-up
2012	31	White	Female	Poorly differentiated; Grade III	Positive	Positive	Negative	1	22	T2	14	Alive	Alive or dead of other cause	Active follow-up
2012	31	White	Female	Poorly differentiated; Grade III	Positive	Positive	Positive	2	22	T2	22	Alive	Alive or dead of other cause	Active follow-up
2013	31	White	Female	Moderately differentiated; Grade II	Positive	Positive	Negative	3	22	T2	10	Alive	Alive or dead of other cause	Active follow-up
2010	31	White	Female	Moderately differentiated; Grade II	Positive	Positive	Negative	1	23	T1c	36	Alive	Alive or dead of other cause	Active follow-up
2009	31	White	Female	Poorly differentiated; Grade III	Positive	Positive	Not 2010+ Breast	1	23	T2	49	Alive	Alive or dead of other cause	Active follow-up
2005	31	White	Female	Unknown	Positive	Positive	Not 2010+ Breast	2	23	T2	100	Alive	Alive or dead of other cause	Active follow-up
2005	31	White	Female	Moderately differentiated; Grade II	Positive	Positive	Not 2010+ Breast	2	23	T2	102	Alive	Alive or dead of other cause	Active follow-up
2013	31	White	Female	Poorly differentiated; Grade III	Negative	Negative	Negative	1	24	T2	7	Alive	Alive or dead of other cause	Active follow-up
2009	31	White	Female	Poorly differentiated; Grade III	Positive	Negative	Not 2010+ Breast	1	24	T2	54	Alive	Alive or dead of other cause	Active follow-up
2007	31	White	Female	Poorly differentiated; Grade III	Negative	Negative	Not 2010+ Breast	1	25	T1c	82	Alive	Alive or dead of other cause	Active follow-up
2008	31	Black	Female	Poorly differentiated; Grade III	Negative	Negative	Not 2010+ Breast	1	25	T1c	15	Dead	Dead (attributable to this cancer dx)	Active follow-up
2006	31	White	Female	Poorly differentiated; Grade III	Positive	Negative	Not 2010+ Breast	1	25	T1c	87	Alive	Alive or dead of other cause	Active follow-up
2010	31	White	Female	Poorly differentiated; Grade III	Positive	Negative	Positive	2	25	T1c	40	Alive	Alive or dead of other cause	Active follow-up
2009	31	White	Female	Moderately differentiated; Grade II	Positive	Positive	Not 2010+ Breast	1	26	T1c	52	Alive	Alive or dead of other cause	Active follow-up
2012	31	White	Female	Poorly differentiated; Grade III	Positive	Positive	Negative	1	26	T3	22	Alive	Alive or dead of other cause	Active follow-up
2006	31	White	Female	Poorly differentiated; Grade III	Negative	Negative	Not 2010+ Breast	1	26	T2	90	Alive	Alive or dead of other cause	Active follow-up
2007	31	Other (American Indian/AK Native, Asian/Pacific Islander)	Female	Poorly differentiated; Grade III	Negative	Negative	Not 2010+ Breast	1	27	T2	75	Alive	Alive or dead of other cause	Active follow-up
2007	31	White	Female	Moderately differentiated; Grade II	Negative	Negative	Not 2010+ Breast	1	27	T3	72	Alive	Alive or dead of other cause	Active follow-up
2008	31	White	Female	Poorly differentiated; Grade III	Negative	Negative	Not 2010+ Breast	1	27	T1b	67	Alive	Alive or dead of other cause	Active follow-up
2009	31	White	Female	Poorly differentiated; Grade III	Positive	Positive	Not 2010+ Breast	1	27	T3	59	Alive	Alive or dead of other cause	Active follow-up
2013	31	White	Female	Poorly differentiated; Grade III	Positive	Negative	Negative	2	27	T2	6	Alive	Alive or dead of other cause	Active follow-up
2010	31	White	Female	Poorly differentiated; Grade III	Negative	Positive	Negative	2	27	T2	37	Alive	Alive or dead of other cause	Active follow-up
2005	31	White	Female	Poorly differentiated; Grade III	Positive	Negative	Not 2010+ Breast	1	28	T2	55	Dead	Dead (attributable to this cancer dx)	Active follow-up
2012	31	White	Female	Poorly differentiated; Grade III	Positive	Positive	Negative	1	28	T2	15	Alive	Alive or dead of other cause	Active follow-up
2011	31	White	Female	Poorly differentiated; Grade III	Negative	Negative	Negative	2	28	T3	31	Alive	Alive or dead of other cause	Active follow-up
2009	31	White	Female	Poorly differentiated; Grade III	Positive	Positive	Not 2010+ Breast	1	29	T2	48	Alive	Alive or dead of other cause	Active follow-up
2007	31	Black	Female	Poorly differentiated; Grade III	Unknown	Unknown	Not 2010+ Breast	1	29	T2	83	Alive	Alive or dead of other cause	Active follow-up
2008	31	White	Female	Undifferentiated; anaplastic; Grade IV	Negative	Negative	Not 2010+ Breast	1	29	T2	39	Alive	Alive or dead of other cause	Active follow-up
2011	31	White	Female	Moderately differentiated; Grade II	Positive	Positive	Positive	1	30	T2	30	Alive	Alive or dead of other cause	Active follow-up
2007	31	Black	Female	Poorly differentiated; Grade III	Positive	Positive	Not 2010+ Breast	2	31	T2	72	Alive	Alive or dead of other cause	Active follow-up
2005	31	White	Female	Poorly differentiated; Grade III	Negative	Negative	Not 2010+ Breast	1	32	T1b	73	Alive	Alive or dead of other cause	Active follow-up
2006	31	White	Female	Poorly differentiated; Grade III	Positive	Unknown	Not 2010+ Breast	1	33	T2	94	Alive	Alive or dead of other cause	Active follow-up
2009	31	Black	Female	Poorly differentiated; Grade III	Positive	Positive	Not 2010+ Breast	1	37	T2	54	Dead	Dead (attributable to this cancer dx)	Active follow-up
2009	32	Other (American Indian/AK Native, Asian/Pacific Islander)	Female	Moderately differentiated; Grade II	Positive	Positive	Not 2010+ Breast	1	0	T1b	49	Alive	Alive or dead of other cause	Active follow-up
2009	32	Other (American Indian/AK Native, Asian/Pacific Islander)	Female	Poorly differentiated; Grade III	Negative	Negative	Not 2010+ Breast	1	0	T1c	46	Alive	Alive or dead of other cause	Active follow-up
2012	32	Black	Female	Poorly differentiated; Grade III	Negative	Negative	Positive	1	0	T1c	22	Alive	Alive or dead of other cause	Active follow-up
2008	32	White	Female	Moderately differentiated; Grade II	Positive	Positive	Not 2010+ Breast	1	0	T2	67	Alive	Alive or dead of other cause	Active follow-up
2012	32	White	Female	Moderately differentiated; Grade II	Positive	Positive	Negative	1	0	T2	21	Alive	Alive or dead of other cause	Active follow-up
2012	32	White	Female	Moderately differentiated; Grade II	Positive	Positive	Negative	1	0	T1c	16	Alive	Alive or dead of other cause	Active follow-up
2013	32	White	Female	Moderately differentiated; Grade II	Positive	Positive	Borderline	1	0	T4b	3	Alive	Alive or dead of other cause	Active follow-up
2012	32	White	Female	Moderately differentiated; Grade II	Positive	Positive	Positive	1	0	T2	16	Alive	Alive or dead of other cause	Active follow-up
2007	32	White	Female	Poorly differentiated; Grade III	Positive	Positive	Not 2010+ Breast	1	0	T1c	75	Alive	Alive or dead of other cause	Active follow-up
2007	32	White	Female	Moderately differentiated; Grade II	Negative	Negative	Not 2010+ Breast	1	0	T2	49	Dead	Dead (attributable to this cancer dx)	Active follow-up
2008	32	White	Female	Poorly differentiated; Grade III	Negative	Negative	Not 2010+ Breast	1	0	T2	68	Alive	Alive or dead of other cause	Active follow-up
2007	32	White	Female	Moderately differentiated; Grade II	Positive	Negative	Not 2010+ Breast	1	0	T2	72	Alive	Alive or dead of other cause	Active follow-up
2012	32	Other (American Indian/AK Native, Asian/Pacific Islander)	Female	Poorly differentiated; Grade III	Negative	Negative	Negative	1	0	T2	13	Alive	Alive or dead of other cause	Active follow-up
2013	32	White	Female	Moderately differentiated; Grade II	Positive	Positive	Negative	1	0	T2	5	Alive	Alive or dead of other cause	Active follow-up
2005	32	White	Female	Moderately differentiated; Grade II	Negative	Negative	Not 2010+ Breast	1	0	T1c	100	Alive	Alive or dead of other cause	Active follow-up
2007	32	White	Female	Unknown	Unknown	Unknown	Not 2010+ Breast	1	0	T1c	74	Alive	Alive or dead of other cause	Active follow-up
2011	32	White	Female	Poorly differentiated; Grade III	Positive	Unknown	Borderline	1	0	T2	32	Alive	Alive or dead of other cause	Active follow-up
2011	32	White	Female	Poorly differentiated; Grade III	Positive	Positive	Negative	1	0	T2	26	Alive	Alive or dead of other cause	Active follow-up
2012	32	Black	Female	Poorly differentiated; Grade III	Negative	Negative	Borderline	1	0	T2	15	Alive	Alive or dead of other cause	Active follow-up
2004	32	Other (American Indian/AK Native, Asian/Pacific Islander)	Female	Poorly differentiated; Grade III	Positive	Positive	Not 2010+ Breast	1	0	T2	118	Alive	Alive or dead of other cause	Active follow-up
2008	32	Black	Female	Poorly differentiated; Grade III	Positive	Positive	Not 2010+ Breast	1	0	T2	64	Alive	Alive or dead of other cause	Active follow-up
2006	32	Black	Female	Poorly differentiated; Grade III	Positive	Positive	Not 2010+ Breast	1	0	T2	32	Dead	Alive or dead of other cause	Active follow-up
2008	32	Black	Female	Moderately differentiated; Grade II	Positive	Positive	Not 2010+ Breast	1	0	T3	69	Alive	Alive or dead of other cause	Active follow-up
2011	32	White	Female	Poorly differentiated; Grade III	Positive	Positive	Negative	1	0	T1c	14	Alive	Alive or dead of other cause	Active follow-up
2012	32	White	Female	Moderately differentiated; Grade II	Positive	Positive	Negative	1	0	T1c	13	Alive	Alive or dead of other cause	Active follow-up
2009	32	White	Female	Well differentiated; Grade I	Positive	Positive	Not 2010+ Breast	1	0	T4d	14	Dead	Dead (attributable to this cancer dx)	Active follow-up
2004	32	White	Female	Moderately differentiated; Grade II	Positive	Positive	Not 2010+ Breast	1	0	T2	110	Alive	Alive or dead of other cause	Active follow-up
2005	32	White	Female	Poorly differentiated; Grade III	Negative	Negative	Not 2010+ Breast	2	0	T2	15	Dead	Dead (attributable to this cancer dx)	Active follow-up
2012	32	Black	Female	Poorly differentiated; Grade III	Positive	Negative	Negative	2	0	T4b	16	Dead	Dead (attributable to this cancer dx)	Active follow-up
2012	32	White	Female	Poorly differentiated; Grade III	Positive	Positive	Positive	2	0	T3	19	Alive	Alive or dead of other cause	Active follow-up
2013	32	Other (American Indian/AK Native, Asian/Pacific Islander)	Female	Poorly differentiated; Grade III	Positive	Positive	Negative	2	0	T3	9	Alive	Alive or dead of other cause	Active follow-up
2007	32	Black	Female	Moderately differentiated; Grade II	Positive	Positive	Not 2010+ Breast	3	0	T2	73	Alive	Alive or dead of other cause	Active follow-up
2012	32	White	Female	Poorly differentiated; Grade III	Negative	Negative	Negative	3	0	T2	14	Dead	Dead (attributable to this cancer dx)	Active follow-up
2007	32	White	Female	Moderately differentiated; Grade II	Negative	Negative	Not 2010+ Breast	3	0	T1b	35	Dead	Dead (attributable to this cancer dx)	Active follow-up
2013	32	White	Female	Poorly differentiated; Grade III	Positive	Positive	Negative	3	0	T3	7	Alive	Alive or dead of other cause	Active follow-up
2010	32	White	Female	Unknown	Negative	Negative	Positive	3	0	TX	47	Alive	Alive or dead of other cause	Active follow-up
2013	32	White	Female	Poorly differentiated; Grade III	Positive	Negative	Negative	3	0	T3	7	Alive	Alive or dead of other cause	Active follow-up
2010	32	Other (American Indian/AK Native, Asian/Pacific Islander)	Female	Poorly differentiated; Grade III	Negative	Negative	Positive	1	1	T1c	40	Alive	Alive or dead of other cause	Active follow-up
2011	32	White	Female	Well differentiated; Grade I	Positive	Positive	Negative	1	1	T1b	33	Alive	Alive or dead of other cause	Active follow-up
2013	32	White	Female	Moderately differentiated; Grade II	Positive	Positive	Negative	1	1	T1c	4	Alive	Alive or dead of other cause	Active follow-up
2011	32	White	Female	Moderately differentiated; Grade II	Positive	Positive	Negative	1	1	T3	30	Alive	Alive or dead of other cause	Active follow-up
2004	32	White	Female	Poorly differentiated; Grade III	Positive	Positive	Not 2010+ Breast	1	1	T4b	53	Dead	Dead (attributable to this cancer dx)	Active follow-up
2008	32	White	Female	Poorly differentiated; Grade III	Unknown	Unknown	Not 2010+ Breast	1	1	T1b	63	Alive	Alive or dead of other cause	Active follow-up
2009	32	White	Female	Poorly differentiated; Grade III	Negative	Negative	Not 2010+ Breast	1	1	T1c	58	Alive	Alive or dead of other cause	Active follow-up
2005	32	Other (American Indian/AK Native, Asian/Pacific Islander)	Female	Unknown	Positive	Positive	Not 2010+ Breast	1	1	T2	101	Alive	Alive or dead of other cause	Active follow-up
2011	32	White	Female	Poorly differentiated; Grade III	Positive	Positive	Negative	1	1	T2	29	Alive	Alive or dead of other cause	Active follow-up
2013	32	Other (American Indian/AK Native, Asian/Pacific Islander)	Female	Poorly differentiated; Grade III	Negative	Negative	Negative	1	1	T4d	0	Alive	Alive or dead of other cause	Active follow-up
2013	32	White	Female	Poorly differentiated; Grade III	Negative	Negative	Positive	1	1	T1c	9	Alive	Alive or dead of other cause	Active follow-up
2012	32	White	Female	Moderately differentiated; Grade II	Positive	Negative	Negative	1	1	T4b	20	Alive	Alive or dead of other cause	Active follow-up
2006	32	White	Female	Poorly differentiated; Grade III	Positive	Positive	Not 2010+ Breast	1	1	T4d	23	Dead	Dead (attributable to this cancer dx)	Active follow-up
2006	32	White	Female	Poorly differentiated; Grade III	Positive	Positive	Not 2010+ Breast	1	1	T2	56	Alive	Alive or dead of other cause	Active follow-up
2013	32	White	Female	Poorly differentiated; Grade III	Positive	Positive	Negative	1	1	T3	9	Alive	Alive or dead of other cause	Active follow-up
2007	32	White	Female	Poorly differentiated; Grade III	Negative	Negative	Not 2010+ Breast	1	1	T2	11	Alive	Alive or dead of other cause	Active follow-up
2011	32	White	Female	Poorly differentiated; Grade III	Positive	Positive	Negative	1	1	T2	35	Alive	Alive or dead of other cause	Active follow-up
2004	32	Black	Female	Poorly differentiated; Grade III	Negative	Negative	Not 2010+ Breast	1	1	T1c	110	Alive	Alive or dead of other cause	Active follow-up
2010	32	Black	Female	Moderately differentiated; Grade II	Positive	Positive	Negative	2	1	T1a	47	Alive	Alive or dead of other cause	Active follow-up
2007	32	White	Female	Moderately differentiated; Grade II	Positive	Negative	Not 2010+ Breast	2	1	T2	65	Alive	Alive or dead of other cause	Active follow-up
2013	32	Other (American Indian/AK Native, Asian/Pacific Islander)	Female	Moderately differentiated; Grade II	Positive	Negative	Negative	2	1	T2	1	Alive	Alive or dead of other cause	Active follow-up
2013	32	White	Female	Poorly differentiated; Grade III	Positive	Positive	Negative	2	1	T2	3	Alive	Alive or dead of other cause	Active follow-up
2004	32	White	Female	Moderately differentiated; Grade II	Positive	Positive	Not 2010+ Breast	2	1	T2	118	Alive	Alive or dead of other cause	Active follow-up
2009	32	White	Female	Moderately differentiated; Grade II	Positive	Positive	Not 2010+ Breast	3	1	T4d	58	Alive	Alive or dead of other cause	Active follow-up
2008	32	Black	Female	Poorly differentiated; Grade III	Negative	Negative	Not 2010+ Breast	3	1	T4d	12	Dead	Alive or dead of other cause	Active follow-up
2012	32	Black	Female	Poorly differentiated; Grade III	Positive	Positive	Negative	3	1	T3	22	Alive	Alive or dead of other cause	Active follow-up
2008	32	Black	Female	Moderately differentiated; Grade II	Positive	Positive	Not 2010+ Breast	3	1	T4b	63	Alive	Alive or dead of other cause	Active follow-up
2008	32	White	Female	Poorly differentiated; Grade III	Positive	Positive	Not 2010+ Breast	3	1	T2	66	Alive	Alive or dead of other cause	Active follow-up
2005	32	Black	Female	Poorly differentiated; Grade III	Positive	Negative	Not 2010+ Breast	3	1	T1c	98	Alive	Alive or dead of other cause	Active follow-up
2012	32	White	Female	Poorly differentiated; Grade III	Negative	Negative	Negative	3	1	T4d	14	Alive	Alive or dead of other cause	Active follow-up
2010	32	White	Female	Poorly differentiated; Grade III	Positive	Positive	Negative	3	1	T2	42	Alive	Alive or dead of other cause	Active follow-up
2007	32	White	Female	Poorly differentiated; Grade III	Negative	Negative	Not 2010+ Breast	1	2	T2	74	Alive	Alive or dead of other cause	Active follow-up
2010	32	White	Female	Well differentiated; Grade I	Positive	Positive	Negative	1	2	T1b	43	Alive	Alive or dead of other cause	Active follow-up
2010	32	Black	Female	Moderately differentiated; Grade II	Positive	Positive	Negative	1	2	T2	36	Alive	Alive or dead of other cause	Active follow-up
2012	32	Black	Female	Moderately differentiated; Grade II	Positive	Positive	Positive	1	2	T1b	19	Alive	Alive or dead of other cause	Active follow-up
2011	32	Black	Female	Moderately differentiated; Grade II	Positive	Positive	Positive	1	2	T1c	32	Alive	Alive or dead of other cause	Active follow-up
2006	32	Other (American Indian/AK Native, Asian/Pacific Islander)	Female	Moderately differentiated; Grade II	Positive	Positive	Not 2010+ Breast	1	2	T2	85	Alive	Alive or dead of other cause	Active follow-up
2009	32	Other (American Indian/AK Native, Asian/Pacific Islander)	Female	Poorly differentiated; Grade III	Positive	Negative	Not 2010+ Breast	1	2	T2	59	Alive	Alive or dead of other cause	Active follow-up
2011	32	Unknown	Female	Moderately differentiated; Grade II	Positive	Positive	Negative	1	2	T1c	33	Alive	Alive or dead of other cause	Active follow-up
2010	32	White	Female	Moderately differentiated; Grade II	Positive	Negative	Negative	1	2	T1c	40	Alive	Alive or dead of other cause	Active follow-up
2011	32	White	Female	Moderately differentiated; Grade II	Positive	Positive	Negative	1	2	T1c	25	Alive	Alive or dead of other cause	Active follow-up
2007	32	White	Female	Moderately differentiated; Grade II	Positive	Positive	Not 2010+ Breast	1	2	T2	80	Alive	Alive or dead of other cause	Active follow-up
2009	32	White	Female	Unknown	Positive	Positive	Not 2010+ Breast	1	2	T2	55	Alive	Alive or dead of other cause	Active follow-up
2008	32	White	Female	Poorly differentiated; Grade III	Negative	Negative	Not 2010+ Breast	1	2	T2	17	Dead	Dead (attributable to this cancer dx)	Active follow-up
2010	32	White	Female	Poorly differentiated; Grade III	Negative	Negative	Negative	1	2	T2	13	Alive	Alive or dead of other cause	Active follow-up
2013	32	White	Female	Poorly differentiated; Grade III	Negative	Positive	Positive	1	2	T1b	3	Alive	Alive or dead of other cause	Active follow-up
2013	32	White	Female	Moderately differentiated; Grade II	Positive	Positive	Negative	1	2	T1c	9	Alive	Alive or dead of other cause	Active follow-up
2011	32	White	Female	Poorly differentiated; Grade III	Negative	Negative	Positive	1	2	T2	26	Alive	Alive or dead of other cause	Active follow-up
2010	32	White	Female	Moderately differentiated; Grade II	Positive	Positive	Negative	1	2	T2	37	Alive	Alive or dead of other cause	Active follow-up
2004	32	White	Female	Poorly differentiated; Grade III	Positive	Positive	Not 2010+ Breast	2	2	T1c	115	Alive	Alive or dead of other cause	Active follow-up
2011	32	White	Female	Moderately differentiated; Grade II	Unknown	Unknown	Unknown	2	2	TX	32	Alive	Alive or dead of other cause	Active follow-up
2008	32	White	Female	Poorly differentiated; Grade III	Unknown	Unknown	Not 2010+ Breast	2	2	T4d	30	Dead	Dead (attributable to this cancer dx)	Active follow-up
2004	32	White	Female	Poorly differentiated; Grade III	Positive	Negative	Not 2010+ Breast	2	2	T3	110	Alive	Alive or dead of other cause	Active follow-up
2013	32	Black	Female	Moderately differentiated; Grade II	Positive	Positive	Positive	2	2	T1c	2	Alive	Alive or dead of other cause	Active follow-up
2006	32	White	Female	Moderately differentiated; Grade II	Positive	Positive	Not 2010+ Breast	3	2	T2	92	Alive	Alive or dead of other cause	Active follow-up
2012	32	White	Female	Poorly differentiated; Grade III	Positive	Positive	Positive	3	2	T3	17	Alive	Alive or dead of other cause	Active follow-up
2011	32	White	Female	Poorly differentiated; Grade III	Negative	Negative	Negative	3	2	T1c	31	Dead	Dead (attributable to this cancer dx)	Active follow-up
2011	32	Black	Female	Moderately differentiated; Grade II	Positive	Positive	Negative	3	2	T2	33	Alive	Alive or dead of other cause	Active follow-up
2011	32	White	Female	Poorly differentiated; Grade III	Positive	Negative	Negative	3	2	T2	9	Dead	Dead (attributable to this cancer dx)	Active follow-up
2012	32	Other (American Indian/AK Native, Asian/Pacific Islander)	Female	Poorly differentiated; Grade III	Positive	Positive	Positive	1	3	T2	19	Alive	Alive or dead of other cause	Active follow-up
2004	32	White	Female	Poorly differentiated; Grade III	Positive	Negative	Not 2010+ Breast	1	3	T1b	116	Alive	Alive or dead of other cause	Active follow-up
2004	32	White	Female	Unknown	Negative	Negative	Not 2010+ Breast	1	3	T1mic	119	Alive	Alive or dead of other cause	Active follow-up
2012	32	White	Female	Moderately differentiated; Grade II	Positive	Positive	Positive	1	3	T2	19	Alive	Alive or dead of other cause	Active follow-up
2012	32	White	Female	Poorly differentiated; Grade III	Positive	Positive	Positive	1	3	T2	19	Alive	Alive or dead of other cause	Active follow-up
2006	32	Black	Female	Poorly differentiated; Grade III	Positive	Positive	Not 2010+ Breast	1	3	T2	79	Alive	Alive or dead of other cause	Active follow-up
2009	32	White	Female	Moderately differentiated; Grade II	Positive	Positive	Not 2010+ Breast	1	3	T2	53	Alive	Alive or dead of other cause	Active follow-up
2013	32	White	Female	Poorly differentiated; Grade III	Negative	Negative	Negative	1	3	T2	5	Alive	Alive or dead of other cause	Active follow-up
2008	32	Other (American Indian/AK Native, Asian/Pacific Islander)	Female	Well differentiated; Grade I	Positive	Positive	Not 2010+ Breast	1	3	T1c	61	Alive	Alive or dead of other cause	Active follow-up
2012	32	White	Female	Poorly differentiated; Grade III	Positive	Positive	Positive	1	3	T2	15	Alive	Alive or dead of other cause	Active follow-up
2005	32	White	Female	Unknown	Negative	Negative	Not 2010+ Breast	1	3	T1c	103	Alive	Alive or dead of other cause	Active follow-up
2007	32	White	Female	Poorly differentiated; Grade III	Positive	Positive	Not 2010+ Breast	1	3	T2	57	Alive	Alive or dead of other cause	Active follow-up
2007	32	White	Female	Moderately differentiated; Grade II	Positive	Positive	Not 2010+ Breast	1	3	T1c	73	Alive	Alive or dead of other cause	Active follow-up
2008	32	White	Female	Poorly differentiated; Grade III	Negative	Negative	Not 2010+ Breast	1	3	T1c	65	Alive	Alive or dead of other cause	Active follow-up
2005	32	Other (American Indian/AK Native, Asian/Pacific Islander)	Female	Moderately differentiated; Grade II	Positive	Positive	Not 2010+ Breast	1	3	T1c	99	Alive	Alive or dead of other cause	Active follow-up
2010	32	White	Female	Moderately differentiated; Grade II	Positive	Positive	Negative	1	3	T2	45	Alive	Alive or dead of other cause	Active follow-up
2007	32	Black	Female	Poorly differentiated; Grade III	Positive	Positive	Not 2010+ Breast	1	3	T3	79	Alive	Alive or dead of other cause	Active follow-up
2013	32	Other (American Indian/AK Native, Asian/Pacific Islander)	Female	Moderately differentiated; Grade II	Positive	Positive	Negative	2	3	T1c	0	Alive	Alive or dead of other cause	Active follow-up
2011	32	White	Female	Moderately differentiated; Grade II	Positive	Negative	Negative	2	3	T1b	29	Alive	Alive or dead of other cause	Active follow-up
2013	32	White	Female	Moderately differentiated; Grade II	Positive	Positive	Negative	2	3	T3	8	Alive	Alive or dead of other cause	Active follow-up
2011	32	White	Female	Moderately differentiated; Grade II	Positive	Positive	Negative	2	3	T1c	32	Alive	Alive or dead of other cause	Active follow-up
2008	32	White	Female	Poorly differentiated; Grade III	Positive	Negative	Not 2010+ Breast	2	3	T2	64	Alive	Alive or dead of other cause	Active follow-up
2005	32	Black	Female	Moderately differentiated; Grade II	Positive	Positive	Not 2010+ Breast	2	3	T2	100	Alive	Alive or dead of other cause	Active follow-up
2009	32	Black	Female	Moderately differentiated; Grade II	Positive	Positive	Not 2010+ Breast	2	3	T3	39	Dead	Dead (attributable to this cancer dx)	Active follow-up
2006	32	Other (American Indian/AK Native, Asian/Pacific Islander)	Female	Poorly differentiated; Grade III	Positive	Positive	Not 2010+ Breast	2	3	T3	90	Alive	Alive or dead of other cause	Active follow-up
2005	32	White	Female	Poorly differentiated; Grade III	Negative	Positive	Not 2010+ Breast	3	3	T1c	25	Dead	Dead (attributable to this cancer dx)	Active follow-up
2006	32	White	Female	Poorly differentiated; Grade III	Positive	Positive	Not 2010+ Breast	3	3	T1b	91	Alive	Alive or dead of other cause	Active follow-up
2009	32	Black	Female	Poorly differentiated; Grade III	Positive	Positive	Not 2010+ Breast	3	3	T2	53	Dead	Dead (attributable to this cancer dx)	Active follow-up
2007	32	White	Female	Poorly differentiated; Grade III	Negative	Negative	Not 2010+ Breast	3	3	T1c	82	Alive	Alive or dead of other cause	Active follow-up
2005	32	White	Female	Moderately differentiated; Grade II	Negative	Negative	Not 2010+ Breast	3	3	T2	104	Alive	Alive or dead of other cause	Active follow-up
2013	32	Other (American Indian/AK Native, Asian/Pacific Islander)	Female	Poorly differentiated; Grade III	Positive	Positive	Positive	3	3	T2	2	Alive	Alive or dead of other cause	Active follow-up
2009	32	White	Female	Poorly differentiated; Grade III	Negative	Negative	Not 2010+ Breast	3	3	T4b	14	Dead	Dead (attributable to this cancer dx)	Active follow-up
2009	32	White	Female	Moderately differentiated; Grade II	Positive	Positive	Not 2010+ Breast	3	3	T2	48	Alive	Alive or dead of other cause	Active follow-up
2013	32	White	Female	Poorly differentiated; Grade III	Negative	Negative	Negative	3	3	T3	8	Dead	Dead (attributable to this cancer dx)	Active follow-up
2004	32	White	Female	Poorly differentiated; Grade III	Positive	Negative	Not 2010+ Breast	1	4	T2	119	Alive	Alive or dead of other cause	Active follow-up
2004	32	Black	Female	Moderately differentiated; Grade II	Positive	Negative	Not 2010+ Breast	1	4	T1c	109	Alive	Alive or dead of other cause	Active follow-up
2008	32	White	Female	Poorly differentiated; Grade III	Negative	Negative	Not 2010+ Breast	1	4	T2	62	Alive	Alive or dead of other cause	Active follow-up
2012	32	White	Female	Moderately differentiated; Grade II	Positive	Positive	Negative	1	4	T3	13	Alive	Alive or dead of other cause	Active follow-up
2009	32	White	Female	Poorly differentiated; Grade III	Borderline	Borderline	Not 2010+ Breast	1	4	T1c	52	Alive	Alive or dead of other cause	Active follow-up
2006	32	Black	Female	Poorly differentiated; Grade III	Positive	Positive	Not 2010+ Breast	1	4	T1c	90	Alive	Alive or dead of other cause	Active follow-up
2005	32	White	Female	Poorly differentiated; Grade III	Negative	Negative	Not 2010+ Breast	1	4	T2	11	Dead	Dead (attributable to this cancer dx)	Active follow-up
2007	32	White	Female	Poorly differentiated; Grade III	Negative	Negative	Not 2010+ Breast	1	4	T3	72	Alive	Alive or dead of other cause	Active follow-up
2013	32	White	Female	Poorly differentiated; Grade III	Positive	Negative	Positive	1	4	T2	0	Alive	Alive or dead of other cause	Active follow-up
2009	32	White	Female	Moderately differentiated; Grade II	Positive	Positive	Not 2010+ Breast	1	4	T1c	41	Alive	Alive or dead of other cause	Active follow-up
2011	32	Black	Female	Poorly differentiated; Grade III	Negative	Negative	Negative	1	4	T2	29	Alive	Alive or dead of other cause	Active follow-up
2004	32	White	Female	Poorly differentiated; Grade III	Positive	Positive	Not 2010+ Breast	1	4	T1c	113	Alive	Alive or dead of other cause	Active follow-up
2013	32	White	Female	Poorly differentiated; Grade III	Positive	Positive	Negative	2	4	T2	5	Alive	Alive or dead of other cause	Active follow-up
2004	32	White	Female	Moderately differentiated; Grade II	Positive	Positive	Not 2010+ Breast	2	4	T2	109	Alive	Alive or dead of other cause	Active follow-up
2005	32	White	Female	Poorly differentiated; Grade III	Negative	Negative	Not 2010+ Breast	2	4	T4d	9	Dead	Dead (attributable to this cancer dx)	Active follow-up
2007	32	White	Female	Poorly differentiated; Grade III	Positive	Positive	Not 2010+ Breast	2	4	T4b	32	Dead	Dead (attributable to this cancer dx)	Active follow-up
2006	32	Black	Female	Poorly differentiated; Grade III	Positive	Positive	Not 2010+ Breast	2	4	T2	88	Alive	Alive or dead of other cause	Active follow-up
2008	32	White	Female	Poorly differentiated; Grade III	Negative	Negative	Not 2010+ Breast	3	4	T4d	40	Dead	Dead (attributable to this cancer dx)	Active follow-up
2013	32	White	Female	Moderately differentiated; Grade II	Positive	Positive	Negative	1	5	T1c	11	Alive	Alive or dead of other cause	Active follow-up
2004	32	White	Female	Poorly differentiated; Grade III	Negative	Negative	Not 2010+ Breast	1	5	T1c	118	Alive	Alive or dead of other cause	Active follow-up
2009	32	White	Female	Poorly differentiated; Grade III	Negative	Negative	Not 2010+ Breast	1	5	T2	53	Alive	Alive or dead of other cause	Active follow-up
2009	32	Black	Female	Poorly differentiated; Grade III	Positive	Negative	Not 2010+ Breast	1	5	T1c	38	Dead	Dead (attributable to this cancer dx)	Active follow-up
2006	32	White	Female	Moderately differentiated; Grade II	Positive	Positive	Not 2010+ Breast	1	5	T1c	88	Alive	Alive or dead of other cause	Active follow-up
2005	32	White	Female	Poorly differentiated; Grade III	Unknown	Unknown	Not 2010+ Breast	1	5	T1c	98	Dead	Dead (attributable to this cancer dx)	Active follow-up
2008	32	White	Female	Moderately differentiated; Grade II	Positive	Positive	Not 2010+ Breast	1	5	T2	2	Alive	Alive or dead of other cause	Active follow-up
2008	32	White	Female	Poorly differentiated; Grade III	Negative	Negative	Not 2010+ Breast	1	5	T2	64	Alive	Alive or dead of other cause	Active follow-up
2012	32	Black	Female	Moderately differentiated; Grade II	Positive	Positive	Positive	1	5	T4b	21	Alive	Alive or dead of other cause	Active follow-up
2005	32	Other (American Indian/AK Native, Asian/Pacific Islander)	Female	Poorly differentiated; Grade III	Positive	Positive	Not 2010+ Breast	1	5	T1c	73	Dead	Dead (attributable to this cancer dx)	Active follow-up
2010	32	White	Female	Poorly differentiated; Grade III	Positive	Negative	Positive	2	5	T1c	40	Alive	Alive or dead of other cause	Active follow-up
2009	32	Black	Female	Poorly differentiated; Grade III	Positive	Positive	Not 2010+ Breast	2	5	T2	51	Alive	Alive or dead of other cause	Active follow-up
2009	32	White	Female	Moderately differentiated; Grade II	Positive	Positive	Not 2010+ Breast	2	5	T3	24	Alive	Alive or dead of other cause	Active follow-up
2008	32	Other (American Indian/AK Native, Asian/Pacific Islander)	Female	Poorly differentiated; Grade III	Positive	Positive	Not 2010+ Breast	2	5	T2	63	Alive	Alive or dead of other cause	Active follow-up
2005	32	White	Female	Poorly differentiated; Grade III	Positive	Positive	Not 2010+ Breast	2	5	T1c	105	Alive	Alive or dead of other cause	Active follow-up
2011	32	White	Female	Moderately differentiated; Grade II	Positive	Positive	Negative	2	5	T2	26	Alive	Alive or dead of other cause	Active follow-up
2005	32	White	Female	Poorly differentiated; Grade III	Negative	Negative	Not 2010+ Breast	2	5	T3	104	Alive	Alive or dead of other cause	Active follow-up
2004	32	White	Female	Poorly differentiated; Grade III	Positive	Negative	Not 2010+ Breast	2	5	T2	119	Alive	Alive or dead of other cause	Active follow-up
2007	32	Other (American Indian/AK Native, Asian/Pacific Islander)	Female	Poorly differentiated; Grade III	Positive	Positive	Not 2010+ Breast	2	5	T2	72	Alive	Alive or dead of other cause	Active follow-up
2005	32	White	Female	Poorly differentiated; Grade III	Positive	Positive	Not 2010+ Breast	3	5	T2	42	Dead	Dead (attributable to this cancer dx)	Active follow-up
2011	32	Black	Female	Moderately differentiated; Grade II	Positive	Positive	Negative	3	5	T4b	27	Alive	Alive or dead of other cause	Active follow-up
2004	32	White	Female	Poorly differentiated; Grade III	Positive	Positive	Not 2010+ Breast	3	5	T1c	116	Alive	Alive or dead of other cause	Active follow-up
2005	32	Other (American Indian/AK Native, Asian/Pacific Islander)	Female	Poorly differentiated; Grade III	Negative	Negative	Not 2010+ Breast	3	5	T2	103	Alive	Alive or dead of other cause	Active follow-up
2008	32	White	Female	Moderately differentiated; Grade II	Positive	Positive	Not 2010+ Breast	1	6	T3	68	Alive	Alive or dead of other cause	Active follow-up
2011	32	White	Female	Moderately differentiated; Grade II	Positive	Positive	Negative	1	6	T1b	32	Alive	Alive or dead of other cause	Active follow-up
2011	32	White	Female	Poorly differentiated; Grade III	Positive	Positive	Negative	1	6	T2	27	Alive	Alive or dead of other cause	Active follow-up
2009	32	White	Female	Poorly differentiated; Grade III	Negative	Negative	Not 2010+ Breast	1	6	T1c	56	Alive	Alive or dead of other cause	Active follow-up
2010	32	White	Female	Poorly differentiated; Grade III	Positive	Positive	Negative	1	6	T2	41	Alive	Alive or dead of other cause	Active follow-up
2011	32	Black	Female	Poorly differentiated; Grade III	Negative	Negative	Negative	1	6	T2	25	Alive	Alive or dead of other cause	Active follow-up
2005	32	White	Female	Poorly differentiated; Grade III	Negative	Negative	Not 2010+ Breast	1	6	T2	14	Dead	Dead (attributable to this cancer dx)	Active follow-up
2008	32	White	Female	Poorly differentiated; Grade III	Positive	Positive	Not 2010+ Breast	1	6	T1c	69	Alive	Alive or dead of other cause	Active follow-up
2008	32	White	Female	Poorly differentiated; Grade III	Negative	Negative	Not 2010+ Breast	1	6	T1c	20	Dead	Alive or dead of other cause	Active follow-up
2009	32	Black	Female	Well differentiated; Grade I	Positive	Positive	Not 2010+ Breast	1	6	T1a	49	Alive	Alive or dead of other cause	Active follow-up
2011	32	White	Female	Poorly differentiated; Grade III	Negative	Negative	Negative	1	6	T2	26	Alive	Alive or dead of other cause	Active follow-up
2012	32	Unknown	Female	Well differentiated; Grade I	Positive	Positive	Negative	1	6	T1c	20	Alive	Alive or dead of other cause	Active follow-up
2005	32	Black	Female	Poorly differentiated; Grade III	Negative	Negative	Not 2010+ Breast	1	6	T2	97	Alive	Alive or dead of other cause	Active follow-up
2006	32	White	Female	Poorly differentiated; Grade III	Negative	Negative	Not 2010+ Breast	1	6	T1c	94	Alive	Alive or dead of other cause	Active follow-up
2008	32	Black	Female	Moderately differentiated; Grade II	Positive	Positive	Not 2010+ Breast	1	6	T3	61	Alive	Alive or dead of other cause	Active follow-up
[truncated: 123,982 more rows]
